# Supplementary material for: Meniscus gene expression profiling of inner and outer zone meniscus tissue compared to cartilage and passaged monolayer meniscus cells
Source: Sci Rep. 2024 Nov 9;14:27423. doi: 10.1038/s41598-024-78580-3 (PMC11550462; doi:10.1038/s41598-024-78580-3)
Supplement: Supplementary file 1 — Supplementary Dataset 1 [file 41598_2024_78580_MOESM1_ESM.xlsx]

## Sheet: Sheet1
GeneID	GeneName	log2 Fold-change (Inner Meniscus Tissue / Cartilage)	padj
ENSSSCG00000016617	WNT16	9.9266	1.88036e-10
ENSSSCG00000004894	SERPINB5	9.58707	4.46973e-12
ENSSSCG00000006933	CLCA1	9.29931	1.07732e-12
ENSSSCG00000028977	DOK6	9.10741	3.10831e-11
ENSSSCG00000017700	CCL3L1	8.73087	1.73792e-08
ENSSSCG00000017448	KRT14	8.62092	1.26151e-08
ENSSSCG00000017445	KRT13	8.5205	6.25359e-07
ENSSSCG00000016319	GBX2	8.4666	2.08519e-08
ENSSSCG00000006264	OPRK1	8.36705	0.000985737
ENSSSCG00000006169	ZFHX4	8.20291	1.13095e-35
ENSSSCG00000007131	CST7	8.10258	7.50554e-07
ENSSSCG00000007130	SYNDIG1	7.9696	3.1614e-05
ENSSSCG00000013004	TM7SF2	7.96299	1.01772e-07
ENSSSCG00000009745	ADGRD1	7.76846	2.29e-07
ENSSSCG00000005994	SNTB1	7.6807	2.23251e-18
ENSSSCG00000007485	BCAS1	7.44907	9.09184e-14
ENSSSCG00000035067	NA	7.3934	8.13551e-08
ENSSSCG00000006034	RSPO2	7.35259	2.42471e-13
ENSSSCG00000037910	DUSP6	7.32736	4.03718e-13
ENSSSCG00000031173	KCNMB4	7.28827	5.10439e-05
ENSSSCG00000035928	NA	7.19568	0.00015079
ENSSSCG00000033918	NA	7.13348	0.00048441
ENSSSCG00000008427	KCNK12	7.0228	1.08401e-10
ENSSSCG00000010428	DKK1	7.01208	1.12381e-05
ENSSSCG00000016614	PTPRZ1	7.00703	2.38946e-09
ENSSSCG00000003521	NA	6.96151	0.0010198
ENSSSCG00000024136	AMPH	6.92522	1.26923e-11
ENSSSCG00000023187	NA	6.84815	2.60201e-06
ENSSSCG00000039053	VGF	6.83711	1.22538e-06
ENSSSCG00000012680	GPC3	6.64387	2.69481e-06
ENSSSCG00000009520	ZIC2	6.60079	4.71034e-05
ENSSSCG00000016868	NA	6.54292	2.09482e-05
ENSSSCG00000015979	HOXD13	6.47548	0.000628499
ENSSSCG00000030156	APBB1IP	6.46678	8.15725e-05
ENSSSCG00000029545	GPRC5D	6.3563	0.000249276
ENSSSCG00000009589	SYK	6.33108	0.00119142
ENSSSCG00000036157	BARX2	6.16913	1.60353e-06
ENSSSCG00000022258	NA	6.10228	9.55295e-06
ENSSSCG00000005249	FAM189A2	6.06396	1.47639e-06
ENSSSCG00000000248	KRT5	6.04383	0.000124574
ENSSSCG00000011129	ITIH5	5.95276	0.00105132
ENSSSCG00000006312	GPA33	5.85922	0.00305852
ENSSSCG00000012952	TMEM151A	5.81434	3.30076e-08
ENSSSCG00000006947	SYDE2	5.78769	1.20402e-33
ENSSSCG00000030511	LGR5	5.78095	0.000360574
ENSSSCG00000027987	ZNF132	5.75248	0.000144555
ENSSSCG00000002490	GSC	5.69367	1.19497e-09
ENSSSCG00000016892	FST	5.69309	6.3572e-05
ENSSSCG00000031329	ST8SIA1	5.66681	1.69135e-55
ENSSSCG00000026330	GIP	5.65401	1.95212e-07
ENSSSCG00000022337	SERPINB11	5.61807	2.77108e-11
ENSSSCG00000015656	FCMR	5.52172	0.00330076
ENSSSCG00000006163	PKIA	5.49854	6.4431e-08
ENSSSCG00000000291	GPR84	5.47501	4.95347e-07
ENSSSCG00000003069	KCNN4	5.40185	3.97187e-10
ENSSSCG00000027726	DLL1	5.38463	0.00141681
ENSSSCG00000037206	NA	5.37969	0.000233628
ENSSSCG00000000602	RERG	5.37012	3.96776e-19
ENSSSCG00000000916	LUM	5.33882	1.03754e-12
ENSSSCG00000011241	DCLK3	5.33785	0.0040056
ENSSSCG00000007079	FLRT3	5.33427	0.00107545
ENSSSCG00000040919	RTN4RL2	5.32913	0.00184565
ENSSSCG00000006893	BCAR3	5.27237	4.32097e-06
ENSSSCG00000014395	PCDH12	5.19564	7.64689e-07
ENSSSCG00000035016	NA	5.08292	0.00109568
ENSSSCG00000032826	KCTD16	5.05508	0.00100861
ENSSSCG00000009979	NEFH	4.99366	0.0015192
ENSSSCG00000005504	BRINP1	4.96759	0.0046839
ENSSSCG00000003374	ESPN	4.95892	2.21841e-07
ENSSSCG00000006153	FABP5	4.93684	7.07179e-06
ENSSSCG00000017814	NA	4.91431	0.0017504
ENSSSCG00000010651	ABLIM1	4.91385	8.17712e-11
ENSSSCG00000026211	NRN1	4.86423	9.28373e-07
ENSSSCG00000015774	NA	4.81162	2.23251e-18
ENSSSCG00000012292	SYP	4.78603	0.00698286
ENSSSCG00000036418	SLC8A1	4.78179	0.00656494
ENSSSCG00000004369	PRDM1	4.76013	0.00643761
ENSSSCG00000022499	TLX2	4.75099	0.0082436
ENSSSCG00000008147	FHL2	4.72437	3.87465e-09
ENSSSCG00000032843	AHRR	4.70525	2.57793e-14
ENSSSCG00000033952	CITED4	4.6839	0.00941101
ENSSSCG00000003170	SLC17A7	4.62552	2.74186e-09
ENSSSCG00000008278	LBX2	4.61825	0.00401244
ENSSSCG00000013387	NA	4.61009	9.98067e-10
ENSSSCG00000039841	SHC3	4.60686	0.0057062
ENSSSCG00000007529	SYCP2	4.56884	5.83188e-05
ENSSSCG00000038036	NA	4.55049	0.00893241
ENSSSCG00000037195	FOXF2	4.54777	0.00467756
ENSSSCG00000040636	KRT80	4.54121	0.00415379
ENSSSCG00000008314	NA	4.51294	4.39482e-07
ENSSSCG00000022031	CHST2	4.49059	2.24406e-07
ENSSSCG00000009132	ENPEP	4.47076	0.00174397
ENSSSCG00000009580	S1PR3	4.46758	0.00877818
ENSSSCG00000015357	MEOX2	4.44569	1.09995e-11
ENSSSCG00000026594	NA	4.42655	0.00647099
ENSSSCG00000016900	ESM1	4.40893	1.20401e-05
ENSSSCG00000039994	ACTRT3	4.36469	0.00349474
ENSSSCG00000006187	MSC	4.32886	6.09615e-16
ENSSSCG00000008874	TMEM144	4.28205	1.79396e-14
ENSSSCG00000024166	SLC2A6	4.26129	0.00197318
ENSSSCG00000018758	ssc-mir-214	4.26031	0.00116622
ENSSSCG00000004822	ALDH1A3	4.2169	1.97273e-16
ENSSSCG00000023745	MCOLN3	4.1939	0.000865654
ENSSSCG00000027826	NA	4.18308	0.00025879
ENSSSCG00000023328	GPM6A	4.18116	0.00489013
ENSSSCG00000039674	SPINK6	4.11387	0.000349993
ENSSSCG00000024396	NOVA1	4.10181	4.13846e-14
ENSSSCG00000034610	NA	4.07911	0.0074334
ENSSSCG00000034870	NA	4.07791	2.21398e-07
ENSSSCG00000036747	WAS	4.07554	0.00022681
ENSSSCG00000009535	EFNB2	4.06404	0.00103542
ENSSSCG00000032709	ARL4A	4.06112	0.000249488
ENSSSCG00000038963	NA	4.05915	8.2165e-05
ENSSSCG00000007336	NNAT	4.02911	1.13202e-06
ENSSSCG00000007917	RBFOX1	4.02171	0.00154259
ENSSSCG00000040025	NANOS1	3.95693	4.65492e-05
ENSSSCG00000020963	EPDR1	3.92524	3.28308e-08
ENSSSCG00000011596	TRH	3.91727	0.000355251
ENSSSCG00000009759	SCARB1	3.88931	8.96177e-19
ENSSSCG00000038290	RNF182	3.88385	5.76698e-07
ENSSSCG00000031661	C12orf75	3.87678	1.22626e-06
ENSSSCG00000029754	SLC39A2	3.86679	2.20004e-08
ENSSSCG00000012076	MX2	3.83359	9.78718e-05
ENSSSCG00000010561	TLX1	3.82234	9.8735e-05
ENSSSCG00000032525	NA	3.79316	0.00611665
ENSSSCG00000015579	PTGS2	3.78515	2.16282e-11
ENSSSCG00000040575	ISG15	3.78004	1.94977e-10
ENSSSCG00000003159	KCNA7	3.77247	0.0059363
ENSSSCG00000016687	CHN2	3.70365	0.000402107
ENSSSCG00000011576	HRH1	3.69233	8.0319e-05
ENSSSCG00000033235	NA	3.66277	0.00281588
ENSSSCG00000022345	CHN1	3.6326	4.97866e-22
ENSSSCG00000005975	MTSS1	3.61286	1.42079e-09
ENSSSCG00000009475	SLAIN1	3.61107	0.00719556
ENSSSCG00000034044	RASD1	3.59881	1.61337e-06
ENSSSCG00000032383	NA	3.56871	0.00528195
ENSSSCG00000032656	BRSK1	3.55115	0.0011127
ENSSSCG00000000781	ABCD2	3.55019	0.0016579
ENSSSCG00000010303	SYNPO2L	3.54122	0.000611241
ENSSSCG00000023305	NA	3.5327	1.25272e-06
ENSSSCG00000006764	PTPN22	3.5297	4.66576e-15
ENSSSCG00000006811	SLC6A17	3.52633	1.81576e-07
ENSSSCG00000006031	TMEM74	3.51844	0.00598233
ENSSSCG00000038671	TNFRSF6B	3.50865	0.00290901
ENSSSCG00000016780	CTNND2	3.50227	0.00082652
ENSSSCG00000004891	SERPINB7	3.49329	1.82475e-10
ENSSSCG00000007112	PAX1	3.48468	0.00147061
ENSSSCG00000023501	CCKAR	3.48118	0.00337086
ENSSSCG00000001906	CYP1A1	3.47949	0.00322831
ENSSSCG00000011245	ITGA9	3.45714	3.68044e-06
ENSSSCG00000015773	NA	3.44327	0.000968079
ENSSSCG00000022945	UCHL1	3.43445	3.85773e-16
ENSSSCG00000037278	NA	3.43229	0.00170989
ENSSSCG00000012307	CCNB3	3.42814	0.000562688
ENSSSCG00000017893	PIMREG	3.41971	0.000242494
ENSSSCG00000021597	PHLDA2	3.41165	9.4522e-38
ENSSSCG00000008648	RSAD2	3.39009	6.05617e-05
ENSSSCG00000000802	NELL2	3.36838	1.85353e-05
ENSSSCG00000004661	MYEF2	3.36691	3.35854e-21
ENSSSCG00000037098	C19orf81	3.36494	0.000111003
ENSSSCG00000012824	GAB3	3.3649	0.000568381
ENSSSCG00000015366	PRPS1L1	3.32345	6.72172e-05
ENSSSCG00000003081	CEACAM16	3.31902	5.81505e-07
ENSSSCG00000031356	HES1	3.26395	7.54143e-16
ENSSSCG00000005128	TUSC1	3.25687	0.000252455
ENSSSCG00000015771	NEIL3	3.24345	0.00551287
ENSSSCG00000009927	FAM222A	3.22645	0.00151458
ENSSSCG00000005278	NA	3.19395	6.53974e-05
ENSSSCG00000000521	PHLDA1	3.18168	5.70975e-20
ENSSSCG00000033443	DEPDC1	3.11948	0.00724468
ENSSSCG00000012730	AFF2	3.08634	3.3406e-06
ENSSSCG00000014221	LVRN	3.07938	0.000350512
ENSSSCG00000010701	BTBD16	3.0594	9.1852e-07
ENSSSCG00000033337	ARHGDIB	3.04625	2.48733e-06
ENSSSCG00000034943	GDF6	3.03226	5.71503e-08
ENSSSCG00000022347	WNT11	3.03029	0.000292721
ENSSSCG00000015716	MARCO	3.02942	0.000177452
ENSSSCG00000033526	BAG2	3.02647	4.16779e-08
ENSSSCG00000001401	ATP6V1G2-DDX39B	3.00961	0.000594011
ENSSSCG00000007501	BMP7	2.98881	1.05668e-05
ENSSSCG00000013296	SLC1A2	2.9861	0.00512616
ENSSSCG00000029326	CCNB1	2.98351	8.85745e-05
ENSSSCG00000033809	IFITM10	2.9814	0.00256937
ENSSSCG00000032225	LRRC31	2.98089	9.92094e-13
ENSSSCG00000009278	FGF9	2.97747	0.00057082
ENSSSCG00000008702	DOK7	2.94526	0.00717471
ENSSSCG00000038167	NA	2.94474	0.00117514
ENSSSCG00000035027	ZDHHC14	2.92681	0.00295657
ENSSSCG00000000531	BICD1	2.91248	9.7212e-05
ENSSSCG00000038185	EREG	2.87697	0.00067878
ENSSSCG00000000716	KCNA1	2.85475	0.00785439
ENSSSCG00000024310	F13A1	2.85421	0.000403778
ENSSSCG00000023684	MT1A	2.85276	3.78765e-07
ENSSSCG00000016519	AKR1D1	2.84291	5.61611e-06
ENSSSCG00000033190	NA	2.83791	0.00112167
ENSSSCG00000005385	NR4A3	2.83317	0.000856748
ENSSSCG00000004572	NA	2.83302	4.9385e-09
ENSSSCG00000025980	CHMP4C	2.81599	3.8295e-10
ENSSSCG00000022300	MAT2A	2.81276	6.29657e-34
ENSSSCG00000037697	MGP	2.80642	0.00367281
ENSSSCG00000012741	NA	2.80428	0.000489973
ENSSSCG00000004195	ARG1	2.79294	1.60534e-05
ENSSSCG00000008647	CMPK2	2.76613	1.94977e-10
ENSSSCG00000031579	NA	2.76372	0.000151567
ENSSSCG00000038965	ARC	2.74354	0.000202119
ENSSSCG00000009468	KCTD12	2.7426	5.35404e-09
ENSSSCG00000010903	LHX9	2.72052	8.21801e-15
ENSSSCG00000021712	HERC6	2.712	1.61191e-23
ENSSSCG00000008835	RASL11B	2.70626	2.16369e-15
ENSSSCG00000027157	SLC40A1	2.69506	1.06908e-07
ENSSSCG00000011456	CHDH	2.68132	1.32675e-05
ENSSSCG00000004191	MOXD1	2.67494	0.00405104
ENSSSCG00000005781	TARSL2	2.67092	0.00742752
ENSSSCG00000034692	SH3BP4	2.66385	0.000952657
ENSSSCG00000035690	SFPQ	2.66272	3.70827e-24
ENSSSCG00000009410	RUBCNL	2.66229	0.000113709
ENSSSCG00000005911	OPLAH	2.65766	0.00741981
ENSSSCG00000024060	LIPT2	2.63786	5.69554e-05
ENSSSCG00000005995	MTBP	2.63549	0.000444703
ENSSSCG00000010210	SLC16A9	2.62009	0.00407052
ENSSSCG00000015396	SEMA3D	2.6174	1.88011e-06
ENSSSCG00000013776	DDX39A	2.61138	2.51216e-27
ENSSSCG00000003968	RIMKLA	2.60844	0.00698286
ENSSSCG00000020924	MC1R	2.60148	0.00249634
ENSSSCG00000032749	PCDH18	2.59911	0.00880291
ENSSSCG00000014994	PDGFD	2.5974	8.3506e-12
ENSSSCG00000022849	IL2RA	2.5906	0.00497681
ENSSSCG00000032123	SPX	2.58947	0.001907
ENSSSCG00000002635	SPIRE2	2.58205	1.12888e-14
ENSSSCG00000024960	PDGFC	2.55184	5.41744e-17
ENSSSCG00000033844	CYP1B1	2.54736	7.9656e-16
ENSSSCG00000001804	HOMER2	2.54582	3.63763e-11
ENSSSCG00000006359	ADAMTS4	2.54496	0.00141611
ENSSSCG00000008348	PLEK	2.54356	7.27566e-05
ENSSSCG00000037914	IL17RB	2.53236	0.00354717
ENSSSCG00000034884	IRX1	2.52638	0.000426295
ENSSSCG00000010568	NPM3	2.5209	1.12816e-13
ENSSSCG00000000492	LYZ	2.48332	0.000311992
ENSSSCG00000013297	CD44	2.45539	1.31222e-09
ENSSSCG00000016708	SKAP2	2.45319	5.37021e-18
ENSSSCG00000011500	KBTBD8	2.44963	0.00102661
ENSSSCG00000040448	NA	2.44448	5.55676e-05
ENSSSCG00000003651	RHBDL2	2.44008	4.38703e-06
ENSSSCG00000027361	OVOL1	2.42381	0.000996165
ENSSSCG00000011463	IL17RD	2.42363	0.000842682
ENSSSCG00000011914	ZDHHC23	2.42153	9.87111e-09
ENSSSCG00000014362	HBEGF	2.41924	4.39269e-06
ENSSSCG00000026945	LRRC2	2.40652	0.00468114
ENSSSCG00000011212	RARB	2.40253	8.5934e-07
ENSSSCG00000030388	UPP1	2.39415	1.21577e-07
ENSSSCG00000001564	NA	2.39188	2.57155e-20
ENSSSCG00000022649	SLC7A11	2.3873	5.76139e-10
ENSSSCG00000039548	PTGFR	2.38201	7.81514e-07
ENSSSCG00000015604	NEK2	2.37985	0.000817025
ENSSSCG00000039340	CCDC184	2.37413	9.35379e-05
ENSSSCG00000028662	PDE3A	2.37241	0.000445606
ENSSSCG00000034551	SCX	2.37172	1.01839e-08
ENSSSCG00000039488	SPON2	2.37011	0.000183683
ENSSSCG00000039613	SVIP	2.35857	5.04535e-05
ENSSSCG00000008446	SIX2	2.35415	4.20788e-07
ENSSSCG00000031380	NA	2.35389	0.000340982
ENSSSCG00000002135	PNP	2.34815	4.48944e-10
ENSSSCG00000030548	HERC5	2.34696	4.34039e-05
ENSSSCG00000009569	PSPC1	2.34621	1.55231e-32
ENSSSCG00000023716	TNFAIP6	2.34222	1.43491e-07
ENSSSCG00000030798	FUS	2.3397	4.13426e-20
ENSSSCG00000000853	NT5DC3	2.33794	0.00365297
ENSSSCG00000024591	ETV1	2.33783	1.1035e-21
ENSSSCG00000014976	ARHGAP42	2.33738	0.00355531
ENSSSCG00000007456	SULF2	2.33514	6.68064e-08
ENSSSCG00000008631	PQLC3	2.32386	8.93515e-23
ENSSSCG00000021383	CGAS	2.31691	0.00025879
ENSSSCG00000032911	DUSP8	2.31038	1.27444e-06
ENSSSCG00000007423	UBE2C	2.30701	0.000400035
ENSSSCG00000016958	PIK3R1	2.30169	1.18005e-06
ENSSSCG00000007470	RIPOR3	2.28832	0.00822925
ENSSSCG00000030565	GRIA4	2.27973	0.00287594
ENSSSCG00000038929	CEMIP	2.26825	0.000136264
ENSSSCG00000016258	DNER	2.26057	0.00601786
ENSSSCG00000006742	MAB21L3	2.25633	0.000364373
ENSSSCG00000031450	NA	2.2557	6.56078e-13
ENSSSCG00000034905	MVD	2.24542	1.98949e-08
ENSSSCG00000023090	BEST1	2.24295	0.00420955
ENSSSCG00000028805	PTPRM	2.24158	1.95706e-07
ENSSSCG00000007366	MYBL2	2.23876	0.000211909
ENSSSCG00000012855	SLC22A18	2.22378	0.00459307
ENSSSCG00000009881	OAS2	2.21713	0.000139855
ENSSSCG00000004049	ACAT2	2.21418	2.30618e-15
ENSSSCG00000039419	SLCO4A1	2.20971	3.08976e-07
ENSSSCG00000006309	CD247	2.20653	0.00578672
ENSSSCG00000015326	COL1A2	2.19747	7.64563e-07
ENSSSCG00000007572	LFNG	2.19421	1.55243e-05
ENSSSCG00000006737	IGSF3	2.18909	0.00256651
ENSSSCG00000007508	ZBP1	2.17452	0.000111003
ENSSSCG00000011812	TPRG1	2.17004	1.9446e-06
ENSSSCG00000006987	SLC7A2	2.16714	0.000115877
ENSSSCG00000007992	PIGQ	2.16551	2.95731e-29
ENSSSCG00000004254	DCBLD1	2.16195	1.22166e-16
ENSSSCG00000000774	USP18	2.16005	8.3544e-07
ENSSSCG00000031503	PRRX1	2.15781	2.55074e-26
ENSSSCG00000017416	DHX58	2.15455	3.92522e-07
ENSSSCG00000032380	C1orf53	2.14814	6.17864e-06
ENSSSCG00000030415	DPP3	2.14308	9.26573e-16
ENSSSCG00000013425	MISP	2.13966	0.00067878
ENSSSCG00000035169	HOTAIRM1_3	2.13876	2.72552e-05
ENSSSCG00000017747	RAB11FIP4	2.13763	0.000998165
ENSSSCG00000009229	ARHGAP24	2.11452	0.00689927
ENSSSCG00000003582	SMPDL3B	2.11315	0.000151246
ENSSSCG00000038521	CHAC1	2.1062	1.70379e-18
ENSSSCG00000004573	NA	2.10598	0.000685233
ENSSSCG00000006512	FDPS	2.09953	1.00057e-06
ENSSSCG00000033537	NA	2.09304	0.000395799
ENSSSCG00000010878	EFCAB2	2.0902	1.28903e-07
ENSSSCG00000027372	SAMD9	2.08791	1.48275e-10
ENSSSCG00000003973	CTPS1	2.08725	1.37155e-08
ENSSSCG00000026404	SERTAD4	2.08684	3.91056e-05
ENSSSCG00000004969	NA	2.08571	0.00565374
ENSSSCG00000001081	SOX4	2.07403	0.000372552
ENSSSCG00000009901	SIRT4	2.07111	8.83812e-05
ENSSSCG00000029125	FAM13B	2.06908	2.23251e-18
ENSSSCG00000005287	PSAT1	2.06877	1.71314e-05
ENSSSCG00000027525	DHCR24	2.06643	6.84706e-07
ENSSSCG00000004163	BCLAF1	2.05239	1.16645e-18
ENSSSCG00000012950	RIN1	2.04203	1.32878e-07
ENSSSCG00000002294	ARG2	2.04111	0.00880291
ENSSSCG00000014326	KIF20A	2.03283	0.00247617
ENSSSCG00000034151	RNPEP	2.02787	1.16029e-06
ENSSSCG00000001422	C2	2.02683	0.00485817
ENSSSCG00000021181	DHCR7	2.02483	7.14368e-06
ENSSSCG00000007362	SRSF6	2.02403	5.01788e-28
ENSSSCG00000004744	TYRO3	2.02367	6.59513e-33
ENSSSCG00000039216	CENPN	2.01233	0.00102661
ENSSSCG00000037745	ZBTB3	2.00837	2.24053e-05
ENSSSCG00000037270	TCTEX1D4	2.00788	0.00171562
ENSSSCG00000029796	KBTBD11	2.00481	0.000294956
ENSSSCG00000004478	MYO6	1.99886	2.09941e-23
ENSSSCG00000009169	SLC39A8	1.9955	1.41143e-07
ENSSSCG00000009720	DDX60	1.99413	0.000609606
ENSSSCG00000010984	KIF24	1.98865	0.000709559
ENSSSCG00000040608	AKR1B1	1.98552	6.35897e-09
ENSSSCG00000016872	HMGCS1	1.98309	6.94807e-06
ENSSSCG00000031518	STARD4	1.97218	0.000887375
ENSSSCG00000002959	FAM98C	1.96979	7.2227e-08
ENSSSCG00000036592	SRSF2	1.96684	6.01439e-11
ENSSSCG00000039107	NA	1.95047	0.00407495
ENSSSCG00000002849	NA	1.94868	0.0079097
ENSSSCG00000000766	CECR2	1.94806	0.000850393
ENSSSCG00000012967	FOSL1	1.94397	3.43924e-08
ENSSSCG00000015444	LAMB1	1.92781	5.54156e-05
ENSSSCG00000017607	TMEM100	1.92698	0.0096135
ENSSSCG00000022446	SEL1L3	1.92654	0.000174683
ENSSSCG00000004125	STX11	1.92551	5.83272e-05
ENSSSCG00000003825	CYP2J34	1.91599	0.00594469
ENSSSCG00000039986	RGS8	1.91561	0.000995181
ENSSSCG00000039812	RAP2A	1.91366	1.34978e-13
ENSSSCG00000036074	AP1S2	1.9113	2.81044e-11
ENSSSCG00000030408	DDX58	1.91124	2.42164e-06
ENSSSCG00000003288	HSPBP1	1.90414	1.6226e-17
ENSSSCG00000004830	ATP10A	1.90318	7.18233e-07
ENSSSCG00000017750	EVI2B	1.90075	0.00318067
ENSSSCG00000027992	MST1R	1.89957	1.24788e-05
ENSSSCG00000011714	MED12L	1.89555	0.00725826
ENSSSCG00000032434	PLAUR	1.89283	2.48304e-08
ENSSSCG00000002923	WDR62	1.88908	0.000215557
ENSSSCG00000036322	SPRY4	1.87649	8.76954e-05
ENSSSCG00000016451	NA	1.87502	0.00145947
ENSSSCG00000003079	NA	1.87437	3.10428e-15
ENSSSCG00000034802	NA	1.87125	1.76115e-06
ENSSSCG00000006936	ODF2L	1.87012	0.000326163
ENSSSCG00000014987	MMP12	1.86878	0.00912731
ENSSSCG00000005288	TLE4	1.85846	2.50816e-07
ENSSSCG00000008036	SYNGR3	1.85513	3.2547e-05
ENSSSCG00000009671	PBK	1.85117	0.00192013
ENSSSCG00000002651	CDT1	1.84855	0.00130157
ENSSSCG00000004888	SERPINB8	1.84686	2.18477e-10
ENSSSCG00000016067	STK17B	1.84368	5.66018e-05
ENSSSCG00000013400	MICAL2	1.83585	0.000461327
ENSSSCG00000012027	ADAMTS5	1.81498	0.000865654
ENSSSCG00000024789	SRRT	1.80695	1.45594e-19
ENSSSCG00000031893	NA	1.80204	9.54773e-17
ENSSSCG00000004142	CITED2	1.80105	6.422e-08
ENSSSCG00000011896	ADPRH	1.79677	2.03658e-18
ENSSSCG00000016715	OSBPL3	1.79287	2.88133e-11
ENSSSCG00000017626	SRSF1	1.79232	1.708e-15
ENSSSCG00000028249	SKA3	1.79113	4.26695e-10
ENSSSCG00000026155	FSCN2	1.7908	0.00210816
ENSSSCG00000024109	BDH1	1.78825	0.000531349
ENSSSCG00000006035	ANGPT1	1.78537	0.0032615
ENSSSCG00000014250	NA	1.78317	0.000129445
ENSSSCG00000016254	CCL20	1.78182	0.000952657
ENSSSCG00000039966	NXPH4	1.78118	1.04275e-06
ENSSSCG00000033390	NA	1.77954	2.88133e-11
ENSSSCG00000016658	ANLN	1.7756	0.000878508
ENSSSCG00000012679	GPC4	1.76696	5.07718e-06
ENSSSCG00000025741	SNX20	1.76314	0.00107793
ENSSSCG00000009322	SLC46A3	1.76187	2.04391e-06
ENSSSCG00000025027	METTL1	1.76179	4.15224e-14
ENSSSCG00000005970	SQLE	1.76139	1.20336e-07
ENSSSCG00000001867	PSTPIP1	1.75358	2.0294e-05
ENSSSCG00000029066	NA	1.75213	5.44831e-06
ENSSSCG00000004058	EZR	1.75118	5.57455e-30
ENSSSCG00000026149	PKLR	1.7509	0.00507708
ENSSSCG00000027070	ENTPD6	1.73957	2.20656e-11
ENSSSCG00000003710	TTC39C	1.73641	0.000329684
ENSSSCG00000017752	WSB1	1.73526	1.51019e-09
ENSSSCG00000003830	MYSM1	1.72981	3.88863e-12
ENSSSCG00000017384	AOC2	1.72627	0.00620566
ENSSSCG00000017213	JPT1	1.71766	7.60826e-08
ENSSSCG00000003015	EXOSC5	1.71279	8.61828e-09
ENSSSCG00000016123	PARD3B	1.70585	1.62985e-07
ENSSSCG00000021657	SATB2	1.702	2.65919e-05
ENSSSCG00000003743	GALNT1	1.69706	1.04991e-18
ENSSSCG00000037845	YEATS4	1.69702	6.85884e-08
ENSSSCG00000034527	NA	1.69698	8.97493e-07
ENSSSCG00000017000	RANBP17	1.68986	1.84747e-07
ENSSSCG00000034716	CCDC137	1.68369	1.19329e-08
ENSSSCG00000003921	ZSWIM5	1.6824	0.000356909
ENSSSCG00000038305	TMEM185B	1.67978	1.61191e-23
ENSSSCG00000022112	DOCK9	1.67966	0.00304464
ENSSSCG00000006247	PLAG1	1.67448	8.64122e-10
ENSSSCG00000035822	FAM120C	1.6734	2.08681e-19
ENSSSCG00000035006	PIGW	1.67271	9.02009e-06
ENSSSCG00000030484	AHR	1.66676	7.04043e-05
ENSSSCG00000015595	ATF3	1.66527	4.83619e-05
ENSSSCG00000023379	UBE2L6	1.66463	7.81176e-05
ENSSSCG00000022011	NMI	1.66339	3.12523e-05
ENSSSCG00000013072	FADS2	1.66055	3.14582e-06
ENSSSCG00000012077	MX1	1.65887	8.07801e-06
ENSSSCG00000026981	MRPS6	1.65778	8.6309e-11
ENSSSCG00000010118	HIRA	1.65755	6.8786e-38
ENSSSCG00000008467	EML4	1.6554	2.32662e-10
ENSSSCG00000032417	NGF	1.65418	0.000119326
ENSSSCG00000011813	P3H2	1.64892	0.00014783
ENSSSCG00000034913	NA	1.64555	0.00499999
ENSSSCG00000030217	COLGALT2	1.64447	0.000149589
ENSSSCG00000010167	MAP10	1.64435	1.49503e-07
ENSSSCG00000035601	HAS3	1.64302	0.00217894
ENSSSCG00000005533	PTGS1	1.64135	3.36818e-06
ENSSSCG00000000194	NA	1.63766	0.00150856
ENSSSCG00000003949	CDC20	1.63628	0.00266092
ENSSSCG00000036036	XG	1.63313	5.93537e-08
ENSSSCG00000013475	NCLN	1.6304	4.97535e-16
ENSSSCG00000030277	ENDOV	1.62814	2.59167e-09
ENSSSCG00000025326	TMEM243	1.6235	2.76691e-12
ENSSSCG00000030300	MT2A	1.61892	7.74888e-05
ENSSSCG00000012087	SLC37A1	1.6186	7.00161e-12
ENSSSCG00000009334	HSPH1	1.61723	3.83824e-13
ENSSSCG00000023078	WDR4	1.60996	6.98772e-12
ENSSSCG00000035238	ELOVL1	1.60847	2.86844e-21
ENSSSCG00000039618	NA	1.60383	6.26143e-07
ENSSSCG00000017379	ETV4	1.60154	1.9445e-05
ENSSSCG00000039472	SLC30A1	1.59697	7.93079e-10
ENSSSCG00000026301	RAP2C	1.5948	1.09558e-09
ENSSSCG00000005636	SLC25A25	1.58903	5.03611e-08
ENSSSCG00000025588	FJX1	1.58868	3.99633e-05
ENSSSCG00000034259	PMEPA1	1.58486	1.99656e-09
ENSSSCG00000011251	MYD88	1.58232	0.00130472
ENSSSCG00000002927	LRFN3	1.58003	0.00188885
ENSSSCG00000004077	FBXO5	1.57816	0.00216491
ENSSSCG00000009431	DGKH	1.57741	9.4123e-05
ENSSSCG00000039160	NA	1.57421	3.96795e-06
ENSSSCG00000030167	SLC25A39	1.57263	3.56926e-13
ENSSSCG00000014997	NA	1.56907	0.000114971
ENSSSCG00000000742	ITFG2	1.56457	4.12362e-08
ENSSSCG00000016716	GSDME	1.56439	0.00695102
ENSSSCG00000015789	SNX25	1.56214	5.84505e-06
ENSSSCG00000004342	NDUFAF4	1.56034	1.23407e-05
ENSSSCG00000032984	BEND7	1.5603	0.000298664
ENSSSCG00000008115	NA	1.55843	0.0074283
ENSSSCG00000009331	MEDAG	1.55312	2.7531e-05
ENSSSCG00000011454	SFMBT1	1.55269	9.69705e-09
ENSSSCG00000025120	BORA	1.54977	0.00212405
ENSSSCG00000024045	NA	1.54953	1.04013e-06
ENSSSCG00000035730	ZDHHC21	1.5491	1.15201e-05
ENSSSCG00000025245	ARMC5	1.54644	3.93524e-16
ENSSSCG00000010816	TGFB2	1.54596	0.00010399
ENSSSCG00000003729	RNF125	1.5446	1.43127e-05
ENSSSCG00000027130	TNFRSF12A	1.54408	2.17985e-08
ENSSSCG00000009482	SPRY2	1.54074	4.68624e-10
ENSSSCG00000033566	NA	1.5403	0.00521675
ENSSSCG00000017178	SPHK1	1.53965	0.00049569
ENSSSCG00000000749	SLC6A12	1.53632	0.00300851
ENSSSCG00000003377	ACOT7	1.53459	0.000316401
ENSSSCG00000016535	CALD1	1.53165	0.000138841
ENSSSCG00000006748	TSPAN2	1.53163	0.00416627
ENSSSCG00000021596	KCNA5	1.52817	0.00256937
ENSSSCG00000028282	SLC1A4	1.52558	4.46371e-13
ENSSSCG00000004023	FGFR1OP	1.52544	5.82648e-14
ENSSSCG00000012119	NA	1.52378	0.00027903
ENSSSCG00000033944	CYB5B	1.52075	6.52043e-22
ENSSSCG00000001549	FKBP5	1.52045	0.000246473
ENSSSCG00000004018	AFDN	1.51763	0.00270014
ENSSSCG00000008484	SRSF7	1.51733	5.22955e-13
ENSSSCG00000011432	GLYCTK	1.5172	1.8838e-10
ENSSSCG00000003613	NA	1.51494	1.01365e-23
ENSSSCG00000000717	KCNA6	1.51254	0.000953432
ENSSSCG00000002716	MLKL	1.50982	0.00126337
ENSSSCG00000002034	ACIN1	1.50621	5.6412e-07
ENSSSCG00000039770	SLC6A9	1.50028	1.96921e-08
ENSSSCG00000009137	GAR1	1.50024	9.48395e-10
ENSSSCG00000032527	FOSL2	1.49702	3.3415e-12
ENSSSCG00000024679	UPF3A	1.49684	5.55969e-06
ENSSSCG00000008357	SPRED2	1.4936	1.75117e-10
ENSSSCG00000014080	HMGCR	1.49091	0.000548554
ENSSSCG00000015311	CYP51A1	1.48825	5.60185e-08
ENSSSCG00000007919	NA	1.48719	1.97759e-09
ENSSSCG00000003382	TAS1R1	1.48701	0.000216996
ENSSSCG00000032583	SRSF5	1.48325	2.04221e-10
ENSSSCG00000034786	HACD2	1.48188	2.83392e-09
ENSSSCG00000007478	ATP9A	1.47985	8.13497e-05
ENSSSCG00000008986	SEPT11	1.47356	3.51298e-06
ENSSSCG00000003539	GRHL3	1.46855	0.00849091
ENSSSCG00000033765	PCDHGA3	1.46543	6.32051e-05
ENSSSCG00000000024	PARVB	1.46192	0.00788605
ENSSSCG00000012141	CA5B	1.46121	2.84351e-05
ENSSSCG00000011061	PDSS1	1.4595	0.0062523
ENSSSCG00000031866	TIMP3	1.45809	0.0015471
ENSSSCG00000025653	THOC1	1.45247	7.93079e-10
ENSSSCG00000040763	NA	1.44899	1.09873e-05
ENSSSCG00000015567	FAM129A	1.44682	0.000110772
ENSSSCG00000026806	DHX9	1.44672	1.42079e-09
ENSSSCG00000035077	INHBA	1.44661	0.00134019
ENSSSCG00000021834	ERCC6L	1.44571	0.00527877
ENSSSCG00000000900	VEZT	1.44547	1.63728e-14
ENSSSCG00000009692	NA	1.44196	1.26923e-11
ENSSSCG00000016085	NA	1.44184	0.000584171
ENSSSCG00000001076	RNF144B	1.44153	0.000766296
ENSSSCG00000024134	MGLL	1.44064	0.00689927
ENSSSCG00000015370	TWIST1	1.43691	7.50396e-07
ENSSSCG00000011546	MTMR14	1.43384	1.03994e-38
ENSSSCG00000032768	EBP	1.43317	0.000166944
ENSSSCG00000016140	FZD5	1.43306	0.000699629
ENSSSCG00000040779	NA	1.43249	2.94319e-05
ENSSSCG00000008913	IGFBP7	1.42658	0.000377251
ENSSSCG00000024762	PCDHGB4	1.4249	2.92178e-05
ENSSSCG00000016501	KDM7A	1.42144	7.15036e-13
ENSSSCG00000001822	RCCD1	1.42043	5.0376e-06
ENSSSCG00000027348	WIPF1	1.4202	0.00144623
ENSSSCG00000012746	NA	1.41572	4.26979e-15
ENSSSCG00000028512	LDLR	1.41252	0.0001489
ENSSSCG00000008305	SMYD5	1.41227	6.15844e-12
ENSSSCG00000012125	NA	1.40824	0.00097172
ENSSSCG00000007565	TTYH3	1.40775	0.000320478
ENSSSCG00000005503	TLR4	1.40716	0.000118436
ENSSSCG00000023174	USP53	1.40657	3.13787e-05
ENSSSCG00000040698	PRR7	1.40058	0.00848792
ENSSSCG00000003667	NA	1.39964	8.19844e-06
ENSSSCG00000015644	IKBKE	1.39669	0.00633479
ENSSSCG00000009422	TSC22D1	1.39596	2.76999e-05
ENSSSCG00000004522	ME2	1.39589	8.00708e-08
ENSSSCG00000015590	FLVCR1	1.39478	0.000279071
ENSSSCG00000001810	NA	1.39327	6.56078e-13
ENSSSCG00000032453	SUV39H1	1.39227	2.80347e-05
ENSSSCG00000029602	WDR37	1.39086	3.43029e-11
ENSSSCG00000032397	LBR	1.39086	1.0799e-10
ENSSSCG00000036700	RPUSD2	1.3902	2.43361e-12
ENSSSCG00000010176	C1orf131	1.38744	2.12059e-15
ENSSSCG00000029430	IPO13	1.38384	4.57548e-12
ENSSSCG00000003168	ALDH16A1	1.3819	3.67971e-05
ENSSSCG00000021208	SELENOP	1.38123	0.000141882
ENSSSCG00000002754	NQO1	1.38015	0.00468219
ENSSSCG00000036735	VCPKMT	1.37601	0.00224846
ENSSSCG00000021204	HOXA10	1.37272	0.000216834
ENSSSCG00000023409	TIA1	1.36989	3.64785e-10
ENSSSCG00000002752	ZFHX3	1.36903	0.00172369
ENSSSCG00000032231	NA	1.36798	0.00774026
ENSSSCG00000020803	BRPF3	1.36404	2.30082e-05
ENSSSCG00000000202	MCRS1	1.3628	5.14081e-29
ENSSSCG00000028076	ZBTB7C	1.36211	0.000108975
ENSSSCG00000026233	POLR3G	1.35983	0.00573929
ENSSSCG00000008675	LETM1	1.35926	7.86657e-15
ENSSSCG00000013751	NACC1	1.35645	1.97759e-09
ENSSSCG00000014958	FUT4	1.3564	0.00071764
ENSSSCG00000035101	KLF5	1.35474	2.29183e-07
ENSSSCG00000024752	ALDH4A1	1.35397	0.000109675
ENSSSCG00000007925	NAGPA	1.35257	8.63712e-06
ENSSSCG00000015537	XPR1	1.35186	0.000873717
ENSSSCG00000016834	LMBRD2	1.3495	3.43029e-11
ENSSSCG00000021977	GPD1L	1.34949	0.000206133
ENSSSCG00000005403	SMC2	1.34727	0.000667834
ENSSSCG00000009633	NA	1.34353	1.76495e-05
ENSSSCG00000040550	CASC1	1.34283	2.59544e-05
ENSSSCG00000015266	FMO4	1.34128	5.70179e-06
ENSSSCG00000017199	TRIM47	1.34002	0.000835214
ENSSSCG00000035537	RUNX1	1.33614	5.46579e-08
ENSSSCG00000038859	NA	1.33566	3.12457e-09
ENSSSCG00000010456	PANK1	1.33522	0.000370124
ENSSSCG00000011770	DNAJC19	1.33313	4.66959e-09
ENSSSCG00000013052	NA	1.33153	1.54742e-14
ENSSSCG00000003763	IFI44	1.33067	0.000174963
ENSSSCG00000008383	NA	1.32994	0.00188066
ENSSSCG00000014248	LMNB1	1.32987	0.00165411
ENSSSCG00000009023	DCLK2	1.32787	0.00193849
ENSSSCG00000036436	FZD1	1.32701	0.00541931
ENSSSCG00000009584	SEMA4D	1.32641	0.000352543
ENSSSCG00000011569	NA	1.32251	3.40038e-13
ENSSSCG00000027288	DAGLB	1.31954	2.7592e-05
ENSSSCG00000040875	ZFPM1	1.3195	0.00246411
ENSSSCG00000026083	DNAJC24	1.31752	1.37078e-05
ENSSSCG00000006090	MTERF3	1.31721	0.000349244
ENSSSCG00000031991	GLRX2	1.31366	3.45088e-06
ENSSSCG00000010171	TSNAX	1.31323	1.76413e-07
ENSSSCG00000009931	MVK	1.31093	0.00727698
ENSSSCG00000010594	NT5C2	1.30894	5.54897e-14
ENSSSCG00000028883	SETD4	1.3078	0.00268442
ENSSSCG00000037061	RRP1	1.30558	2.74674e-15
ENSSSCG00000011643	AMOTL2	1.30357	7.01959e-07
ENSSSCG00000027646	TIPARP	1.30279	0.000160326
ENSSSCG00000006799	LRIF1	1.29903	2.232e-09
ENSSSCG00000029945	GCAT	1.29857	0.00326622
ENSSSCG00000032239	NA	1.2975	5.56992e-12
ENSSSCG00000017749	NA	1.29461	0.00526314
ENSSSCG00000034763	IRS2	1.29238	0.000121714
ENSSSCG00000025791	MON1A	1.29029	1.26125e-10
ENSSSCG00000007738	NA	1.28894	0.00124091
ENSSSCG00000036350	HNRNPA2B1	1.2888	1.00558e-17
ENSSSCG00000002629	FBXO9	1.28616	2.97182e-15
ENSSSCG00000031342	NA	1.2855	5.23379e-06
ENSSSCG00000029627	NA	1.28418	1.72331e-10
ENSSSCG00000011369	WDR6	1.283	9.57595e-05
ENSSSCG00000032007	RTN4	1.27667	1.98414e-07
ENSSSCG00000036684	TTPAL	1.27546	2.18457e-10
ENSSSCG00000039715	FAHD1	1.27309	3.70767e-08
ENSSSCG00000040332	LBH	1.27109	0.00741216
ENSSSCG00000006337	HSD17B7	1.27058	0.000311718
ENSSSCG00000008496	EIF2AK2	1.26816	6.47042e-06
ENSSSCG00000038715	NA	1.26769	0.000171754
ENSSSCG00000040735	DDAH1	1.26678	1.74776e-05
ENSSSCG00000003770	MIGA1	1.26182	8.75666e-06
ENSSSCG00000026962	A4GALT	1.26157	0.00144623
ENSSSCG00000015252	SNX19	1.26136	2.2967e-07
ENSSSCG00000000523	BBS10	1.26068	0.00369751
ENSSSCG00000038717	FARS2	1.25935	1.78854e-06
ENSSSCG00000002457	ITPK1	1.25879	7.22323e-05
ENSSSCG00000010555	HIF1AN	1.25817	3.61693e-27
ENSSSCG00000018094	CYTB	1.25811	2.0946e-07
ENSSSCG00000013397	ARNTL	1.252	1.02276e-07
ENSSSCG00000010990	NOL6	1.25106	5.04452e-07
ENSSSCG00000031860	MRPS12	1.25034	2.22489e-10
ENSSSCG00000002506	VRK1	1.24982	0.00111537
ENSSSCG00000009932	MMAB	1.24923	0.00310932
ENSSSCG00000031912	NA	1.24895	1.04676e-06
ENSSSCG00000008298	DUSP11	1.24791	8.60025e-06
ENSSSCG00000015231	DCPS	1.24685	5.64792e-09
ENSSSCG00000038941	SNAPC5	1.24654	0.00912978
ENSSSCG00000029212	GDE1	1.24562	2.77108e-11
ENSSSCG00000016322	ACKR3	1.24549	0.00113022
ENSSSCG00000036403	FAM180A	1.2439	0.00153579
ENSSSCG00000036213	FGF2	1.24255	0.000440839
ENSSSCG00000004711	LCMT2	1.2413	1.21464e-09
ENSSSCG00000008009	LMF1	1.24105	0.00448169
ENSSSCG00000029539	RAB23	1.24095	1.53058e-07
ENSSSCG00000010085	SDF2L1	1.23862	0.00954308
ENSSSCG00000024219	TIGAR	1.23688	5.39109e-05
ENSSSCG00000005596	ARPC5L	1.23555	1.49422e-14
ENSSSCG00000016317	AGAP1	1.23475	6.51036e-05
ENSSSCG00000023423	UBALD2	1.23435	0.00115837
ENSSSCG00000024300	TMEM254	1.23197	4.3341e-06
ENSSSCG00000010573	NA	1.23186	2.35202e-13
ENSSSCG00000010437	PAPSS2	1.2311	0.000619929
ENSSSCG00000015213	EI24	1.2295	1.65541e-11
ENSSSCG00000012489	TRMT2B	1.22805	9.72011e-05
ENSSSCG00000009880	SLC8B1	1.22739	0.00912912
ENSSSCG00000014948	C11orf54	1.22491	0.000200407
ENSSSCG00000016426	NA	1.21759	0.0040435
ENSSSCG00000035243	RAB27B	1.21754	0.0085763
ENSSSCG00000001520	LEMD2	1.21712	1.20199e-26
ENSSSCG00000014965	ENDOD1	1.21605	3.95213e-06
ENSSSCG00000029230	ECM1	1.21595	0.00344413
ENSSSCG00000008589	WDCP	1.21523	1.2164e-05
ENSSSCG00000016714	CYCS	1.21481	2.2967e-07
ENSSSCG00000009234	ABRAXAS1	1.21447	1.30749e-11
ENSSSCG00000012978	AP5B1	1.21409	2.81369e-06
ENSSSCG00000031384	PCDHGA2	1.21203	1.46018e-09
ENSSSCG00000011271	ZNF619	1.21182	0.00114234
ENSSSCG00000009225	HSD17B13	1.21138	2.7285e-07
ENSSSCG00000032364	SELENOH	1.20978	1.75238e-05
ENSSSCG00000009393	EBPL	1.20852	0.00038247
ENSSSCG00000015428	PUS7	1.20698	4.20355e-14
ENSSSCG00000037617	ZBTB39	1.20152	5.32315e-09
ENSSSCG00000015336	SLC25A13	1.19686	1.33766e-07
ENSSSCG00000009766	ATP6V0A2	1.19218	4.52993e-09
ENSSSCG00000033593	CIP2A	1.19168	0.000486034
ENSSSCG00000001958	BAZ1A	1.1914	0.00472344
ENSSSCG00000021739	HSD17B12	1.19115	4.85897e-07
ENSSSCG00000009705	GALNT7	1.19028	2.93177e-05
ENSSSCG00000015784	ACSL1	1.18982	0.000249422
ENSSSCG00000035893	TMEM27	1.18786	0.00546735
ENSSSCG00000040922	IP6K2	1.18775	7.76496e-10
ENSSSCG00000006743	SLC22A15	1.18728	0.000134724
ENSSSCG00000028157	CASP8	1.18439	1.89372e-15
ENSSSCG00000000066	L3MBTL2	1.18048	7.68055e-07
ENSSSCG00000010078	TOP3B	1.17841	3.74265e-06
ENSSSCG00000026465	BABAM2	1.17539	4.99017e-15
ENSSSCG00000004752	EXD1	1.17514	0.00507764
ENSSSCG00000007530	PPP1R3D	1.175	3.02703e-07
ENSSSCG00000016340	ASB1	1.17044	1.11316e-12
ENSSSCG00000013602	HNRNPM	1.17014	7.80436e-31
ENSSSCG00000001002	PRPF4B	1.16989	0.0001965
ENSSSCG00000022005	SFXN3	1.16959	1.19104e-06
ENSSSCG00000031942	YES1	1.16939	7.11825e-08
ENSSSCG00000005688	PTGES	1.16901	0.00194253
ENSSSCG00000001341	NA	1.16698	1.59139e-07
ENSSSCG00000004010	ERMARD	1.16632	5.48893e-05
ENSSSCG00000009071	JADE1	1.16629	1.21943e-05
ENSSSCG00000004408	SMPD2	1.16471	6.69372e-08
ENSSSCG00000012939	BRMS1	1.16444	1.09591e-18
ENSSSCG00000017923	ALOX15	1.16387	0.00132638
ENSSSCG00000030359	ARHGEF3	1.16282	0.00352505
ENSSSCG00000004710	ADAL	1.16219	1.78678e-06
ENSSSCG00000035366	MFHAS1	1.16121	3.94254e-06
ENSSSCG00000001898	ULK3	1.16092	1.33766e-07
ENSSSCG00000011485	PTPRG	1.16041	0.00522801
ENSSSCG00000016074	ANKRD44	1.15848	0.00214774
ENSSSCG00000006093	NDUFAF6	1.15705	1.10778e-06
ENSSSCG00000008113	MRPS5	1.15611	1.98152e-10
ENSSSCG00000028593	TEPSIN	1.15496	1.48622e-06
ENSSSCG00000007932	ROGDI	1.15433	0.00113233
ENSSSCG00000007352	DHX35	1.15242	1.38482e-08
ENSSSCG00000024245	AIMP2	1.15215	3.64634e-06
ENSSSCG00000010186	URB2	1.1491	5.253e-07
ENSSSCG00000025901	LCLAT1	1.14852	0.000141662
ENSSSCG00000006108	TMEM67	1.14789	0.000113644
ENSSSCG00000004383	OSTM1	1.14682	0.000180388
ENSSSCG00000030643	SELENOI	1.14493	1.70447e-05
ENSSSCG00000033946	DIDO1	1.14308	0.00108126
ENSSSCG00000004392	NA	1.1419	1.22626e-06
ENSSSCG00000003393	TMEM201	1.14184	9.49767e-06
ENSSSCG00000006718	ZNF697	1.14183	0.00557265
ENSSSCG00000029161	ADI1	1.13969	6.90134e-09
ENSSSCG00000002650	APRT	1.13827	7.60101e-05
ENSSSCG00000018049	SLC5A10	1.13818	1.07143e-11
ENSSSCG00000008239	CAPG	1.13723	4.08277e-05
ENSSSCG00000004120	SHPRH	1.13666	4.13907e-05
ENSSSCG00000035379	JCHAIN	1.13569	0.00531864
ENSSSCG00000032367	CEBPD	1.13549	1.03716e-05
ENSSSCG00000004595	ADAM10	1.1341	0.000298853
ENSSSCG00000004708	TUBGCP4	1.13403	1.76968e-06
ENSSSCG00000021718	METTL17	1.13389	1.07301e-05
ENSSSCG00000020988	NA	1.13266	0.000480992
ENSSSCG00000000045	NDUFA6	1.13247	0.000249422
ENSSSCG00000007286	ACSS2	1.13104	0.00113669
ENSSSCG00000005449	PTPN3	1.12921	0.00104765
ENSSSCG00000008857	MSMO1	1.1292	0.00505256
ENSSSCG00000001347	PPP1R10	1.12868	2.51188e-05
ENSSSCG00000003979	ZNF684	1.12796	0.000870697
ENSSSCG00000012850	DEAF1	1.12268	3.12654e-11
ENSSSCG00000014325	CDC23	1.12186	6.58654e-08
ENSSSCG00000023173	REXO4	1.12175	2.28035e-06
ENSSSCG00000017668	VMP1	1.11661	7.03073e-06
ENSSSCG00000006733	TTF2	1.11554	0.000718659
ENSSSCG00000013074	RAB3IL1	1.11369	2.14984e-05
ENSSSCG00000026568	DNPH1	1.10818	0.00374258
ENSSSCG00000030544	TMEM143	1.10681	0.000559515
ENSSSCG00000023784	SEMA3C	1.10677	0.00244215
ENSSSCG00000032411	ENGASE	1.10256	0.00363597
ENSSSCG00000016563	TMEM209	1.10218	3.77094e-08
ENSSSCG00000039842	ZSCAN25	1.10193	7.44232e-05
ENSSSCG00000033731	SLC35B1	1.10144	2.98138e-08
ENSSSCG00000028814	SOD3	1.10132	0.00246008
ENSSSCG00000004587	MYO1E	1.10031	0.00581752
ENSSSCG00000035771	MRPS22	1.09938	6.73817e-07
ENSSSCG00000030432	NA	1.09876	6.46849e-05
ENSSSCG00000004220	TRMT11	1.09715	0.00167018
ENSSSCG00000009627	NA	1.09658	3.43206e-05
ENSSSCG00000009466	UCHL3	1.09657	2.12797e-05
ENSSSCG00000003652	AKIRIN1	1.09647	1.19494e-07
ENSSSCG00000005366	NCBP1	1.09535	4.39066e-10
ENSSSCG00000021309	TRDMT1	1.09522	0.0010347
ENSSSCG00000000469	LEMD3	1.09359	1.24523e-16
ENSSSCG00000027607	IER3	1.09354	1.39578e-05
ENSSSCG00000005378	ANKS6	1.09274	2.02724e-06
ENSSSCG00000027205	LPCAT3	1.09238	1.51527e-05
ENSSSCG00000031269	NA	1.09224	1.39533e-06
ENSSSCG00000005220	PLPP6	1.09124	9.52844e-07
ENSSSCG00000032861	NUAK1	1.08836	0.000337702
ENSSSCG00000035211	GCC1	1.08383	8.05285e-08
ENSSSCG00000030067	GINM1	1.08379	6.24714e-09
ENSSSCG00000005092	SLC38A6	1.08273	0.00327872
ENSSSCG00000008352	NA	1.08178	1.37988e-10
ENSSSCG00000006871	SLC35A3	1.08158	7.00836e-05
ENSSSCG00000026663	NA	1.07981	4.6566e-05
ENSSSCG00000007931	GLYR1	1.07941	2.21556e-09
ENSSSCG00000017756	NLK	1.07805	2.92206e-05
ENSSSCG00000027986	ABCB8	1.07622	7.40484e-07
ENSSSCG00000023820	NA	1.07606	0.00299742
ENSSSCG00000024696	NA	1.07573	0.000336133
ENSSSCG00000006865	RTCA	1.07342	1.09677e-06
ENSSSCG00000006533	ADAM15	1.07255	5.38564e-05
ENSSSCG00000032092	DDX5	1.0706	3.50077e-15
ENSSSCG00000011465	NA	1.06944	1.12341e-06
ENSSSCG00000012880	CPT1A	1.06903	0.00595941
ENSSSCG00000017419	NA	1.06902	1.54851e-22
ENSSSCG00000009519	CLYBL	1.06872	0.00865894
ENSSSCG00000008176	LONRF2	1.06853	0.000665272
ENSSSCG00000005610	SLC2A8	1.06752	0.00321727
ENSSSCG00000012481	TSPAN6	1.0672	0.00426505
ENSSSCG00000038320	POR	1.06657	9.79829e-05
ENSSSCG00000007544	SUN1	1.06573	3.58677e-10
ENSSSCG00000015735	PTPN18	1.0657	0.000618127
ENSSSCG00000036688	ZNF354A	1.06392	9.19357e-07
ENSSSCG00000015951	METAP1D	1.06118	4.10767e-05
ENSSSCG00000037451	NA	1.06101	9.65186e-05
ENSSSCG00000024108	SLC43A2	1.06083	0.000141486
ENSSSCG00000006146	LRRCC1	1.06077	0.000226759
ENSSSCG00000007840	POLR3E	1.0602	7.31411e-06
ENSSSCG00000027725	CACNA1C	1.05949	0.00957117
ENSSSCG00000010259	TYSND1	1.05942	0.00682399
ENSSSCG00000030204	IPPK	1.05919	1.36785e-05
ENSSSCG00000006766	PHTF1	1.058	0.00217479
ENSSSCG00000032444	PLXDC2	1.0579	0.00182451
ENSSSCG00000037637	GGH	1.05771	0.00156174
ENSSSCG00000008512	TTC27	1.05719	8.13497e-05
ENSSSCG00000017764	KIAA0100	1.0559	6.59546e-09
ENSSSCG00000004374	QRSL1	1.05424	0.0016718
ENSSSCG00000006972	C8orf48	1.05355	0.00345455
ENSSSCG00000029196	DIP2B	1.05272	0.00168802
ENSSSCG00000038081	AGPAT3	1.05263	4.92405e-06
ENSSSCG00000009077	HSPA4L	1.0525	0.00692894
ENSSSCG00000026063	DPP9	1.05232	0.000255848
ENSSSCG00000039652	OTUD3	1.0512	0.000156775
ENSSSCG00000010502	CCNJ	1.05038	0.00281226
ENSSSCG00000038053	TK2	1.04941	5.33523e-06
ENSSSCG00000011620	RUVBL1	1.04825	9.20342e-13
ENSSSCG00000006481	GPATCH4	1.04776	1.59139e-07
ENSSSCG00000015014	ZC3H12C	1.04674	0.000667016
ENSSSCG00000037754	SLC39A11	1.04627	8.69809e-09
ENSSSCG00000004971	TLE3	1.04345	0.00898724
ENSSSCG00000010132	COMT	1.04179	2.07275e-13
ENSSSCG00000007585	ACTB	1.04157	0.00149881
ENSSSCG00000004935	HACD3	1.04018	8.22518e-11
ENSSSCG00000011652	STAG1	1.03947	5.47883e-06
ENSSSCG00000004149	NHSL1	1.03885	0.00734548
ENSSSCG00000032180	MCM7	1.0369	4.02716e-06
ENSSSCG00000017955	MPDU1	1.03631	0.000140609
ENSSSCG00000032332	SOCS4	1.03617	5.80909e-07
ENSSSCG00000034406	MRPL58	1.03541	1.89083e-07
ENSSSCG00000006018	TRPS1	1.03382	9.87343e-05
ENSSSCG00000039080	TRIB2	1.03266	1.23407e-05
ENSSSCG00000013464	SPPL2B	1.03157	2.06738e-07
ENSSSCG00000009741	PUS1	1.03075	1.76294e-10
ENSSSCG00000026169	MFSD12	1.02847	0.000699124
ENSSSCG00000036614	PGP	1.02791	3.33491e-05
ENSSSCG00000027676	NA	1.02707	3.14201e-10
ENSSSCG00000005370	TRMO	1.02644	3.43174e-06
ENSSSCG00000007788	PHKG2	1.02517	3.37937e-08
ENSSSCG00000005004	LRR1	1.02155	0.0041615
ENSSSCG00000026455	TMEM54	1.02123	0.000676444
ENSSSCG00000037999	PPP1R14B	1.0203	0.000883914
ENSSSCG00000015102	CCDC84	1.01453	4.84173e-05
ENSSSCG00000038042	MRPS18C	1.01154	4.85645e-07
ENSSSCG00000003806	LEPROT	1.01032	4.7569e-05
ENSSSCG00000023603	NA	1.00915	4.44054e-06
ENSSSCG00000038017	PIGM	1.00799	2.62139e-05
ENSSSCG00000006957	RHPN1	1.00612	0.00609133
ENSSSCG00000033741	NIP7	1.00596	2.86743e-06
ENSSSCG00000012915	CLCF1	1.00578	0.00249831
ENSSSCG00000032505	ING5	1.00399	2.81369e-06
ENSSSCG00000007452	TP53RK	1.00313	0.000135546
ENSSSCG00000030153	SMURF1	1.00313	0.00279647
ENSSSCG00000006861	EXTL2	1.00284	0.00217012
ENSSSCG00000011642	RYK	1.00273	2.41884e-07
ENSSSCG00000007047	MCM8	1.00231	0.000194818
ENSSSCG00000016441	ABCF2	1.00057	1.88469e-07
ENSSSCG00000028465	ELAC2	1.00017	9.06436e-05
ENSSSCG00000022208	TNFRSF1B	1.00014	1.11798e-08
ENSSSCG00000035007	RPL17-C18orf32	-1.00128	1.90175e-05
ENSSSCG00000030048	PLEKHG2	-1.00226	0.00388977
ENSSSCG00000014170	CAST	-1.00389	0.00049708
ENSSSCG00000022508	UIMC1	-1.00781	4.95257e-08
ENSSSCG00000008144	NCK2	-1.01053	0.000316401
ENSSSCG00000034339	NA	-1.01059	0.00317308
ENSSSCG00000035478	RMND5A	-1.01105	2.64458e-08
ENSSSCG00000021067	BLVRB	-1.01182	0.00373265
ENSSSCG00000029761	NA	-1.01285	0.00219423
ENSSSCG00000015720	BIN1	-1.01416	2.00044e-07
ENSSSCG00000032949	NA	-1.01653	0.0010826
ENSSSCG00000004551	ZNF609	-1.01723	0.0032454
ENSSSCG00000009872	PLBD2	-1.01859	0.000526758
ENSSSCG00000035120	ALKBH5	-1.01872	7.62735e-13
ENSSSCG00000030268	ZFAND5	-1.01884	4.84173e-05
ENSSSCG00000013752	STX10	-1.02145	5.51121e-08
ENSSSCG00000011293	POMGNT2	-1.0216	6.52729e-05
ENSSSCG00000000141	EIF3D	-1.02205	1.4961e-14
ENSSSCG00000013731	DNASE2	-1.02212	3.90418e-05
ENSSSCG00000008374	B3GNT2	-1.02272	0.00036703
ENSSSCG00000034727	CCDC24	-1.02298	0.00505483
ENSSSCG00000006115	RUNX1T1	-1.02314	0.00290708
ENSSSCG00000006220	ARMC1	-1.02445	1.09913e-12
ENSSSCG00000014016	SQSTM1	-1.02457	1.75049e-14
ENSSSCG00000026177	SLC25A40	-1.02493	4.45758e-09
ENSSSCG00000025192	RPL9	-1.02638	5.98221e-06
ENSSSCG00000036136	BHLHE40	-1.02767	2.13444e-05
ENSSSCG00000008971	USO1	-1.02845	7.78824e-08
ENSSSCG00000006569	SLC27A3	-1.02856	0.000943164
ENSSSCG00000035152	TEF	-1.03318	8.39062e-05
ENSSSCG00000002932	ZNF567	-1.03516	0.000134874
ENSSSCG00000014184	PAM	-1.03622	1.61728e-05
ENSSSCG00000017614	TRIM25	-1.03639	7.50396e-07
ENSSSCG00000013258	HARBI1	-1.03651	9.39698e-05
ENSSSCG00000009112	SEC24D	-1.03867	0.000153138
ENSSSCG00000013262	AMBRA1	-1.03908	3.37224e-06
ENSSSCG00000006725	TBX15	-1.03987	0.000235676
ENSSSCG00000000625	LRP6	-1.04316	5.78345e-08
ENSSSCG00000009781	PITPNM2	-1.04366	0.000144376
ENSSSCG00000016753	POLD2	-1.04389	5.56648e-05
ENSSSCG00000014063	SFXN1	-1.0439	1.45542e-07
ENSSSCG00000032967	CACNB3	-1.04602	7.62092e-05
ENSSSCG00000012649	SMARCA1	-1.0491	3.53958e-06
ENSSSCG00000037646	DNAJA4	-1.0493	0.000828587
ENSSSCG00000025349	CCDC14	-1.05063	0.00217012
ENSSSCG00000031764	NA	-1.0517	0.00648717
ENSSSCG00000014252	PRRC1	-1.0519	1.11483e-06
ENSSSCG00000016611	CADPS2	-1.05223	0.00349438
ENSSSCG00000026863	FARP1	-1.05239	0.000260805
ENSSSCG00000017137	METRNL	-1.05485	2.04588e-05
ENSSSCG00000036868	CTNNBIP1	-1.05639	0.00231584
ENSSSCG00000013715	NA	-1.05751	0.0014777
ENSSSCG00000003586	EPB41	-1.06019	0.00293261
ENSSSCG00000008096	ZC3H6	-1.06158	6.58427e-14
ENSSSCG00000021741	ZNF527	-1.06211	0.000322113
ENSSSCG00000037450	SSC5D	-1.0626	0.00931295
ENSSSCG00000011690	PLSCR4	-1.06261	2.52124e-06
ENSSSCG00000024663	SPICE1	-1.0634	0.000316401
ENSSSCG00000012046	NA	-1.06664	0.000197158
ENSSSCG00000008593	KLHL29	-1.06977	0.00186913
ENSSSCG00000024388	BNIP3	-1.07314	0.00260641
ENSSSCG00000005087	SIX1	-1.07515	0.000226771
ENSSSCG00000011629	ACAD11	-1.07539	1.62179e-07
ENSSSCG00000012591	AMOT	-1.07581	0.0062523
ENSSSCG00000010520	MMS19	-1.07676	1.83059e-12
ENSSSCG00000012624	SLC25A43	-1.07795	1.64351e-08
ENSSSCG00000007718	CLDN4	-1.0784	0.000254315
ENSSSCG00000037468	GNE	-1.07873	8.39006e-08
ENSSSCG00000022742	PRDX6	-1.07884	5.36484e-06
ENSSSCG00000005617	STXBP1	-1.0809	0.00432991
ENSSSCG00000003421	FBXO44	-1.08263	0.000275717
ENSSSCG00000013249	CKAP5	-1.08274	0.0028504
ENSSSCG00000000645	GABARAPL1	-1.08452	1.87592e-06
ENSSSCG00000004238	HSF2	-1.08506	9.63255e-10
ENSSSCG00000004454	ME1	-1.08706	0.0058606
ENSSSCG00000030672	ZNF692	-1.08796	4.98494e-07
ENSSSCG00000011364	NCKIPSD	-1.08862	1.01756e-06
ENSSSCG00000014838	PGM2L1	-1.08893	0.00142483
ENSSSCG00000004679	SORD	-1.08929	1.83415e-05
ENSSSCG00000002879	GRAMD1A	-1.09174	1.88762e-07
ENSSSCG00000006121	PIP4P2	-1.09217	5.16172e-08
ENSSSCG00000021973	GPX8	-1.09303	1.51168e-06
ENSSSCG00000035302	NA	-1.09322	2.19012e-07
ENSSSCG00000015244	APLP2	-1.09395	0.00140521
ENSSSCG00000007749	NA	-1.0959	1.42151e-10
ENSSSCG00000009281	SGCG	-1.09779	0.000171754
ENSSSCG00000013643	CDKN2D	-1.09783	0.00034432
ENSSSCG00000011677	GK5	-1.09861	0.00149881
ENSSSCG00000017983	PER1	-1.09891	0.00953009
ENSSSCG00000023498	HSPB6	-1.09919	3.58811e-06
ENSSSCG00000001683	POLH	-1.10027	2.91261e-06
ENSSSCG00000002355	ENTPD5	-1.1006	0.000356349
ENSSSCG00000013508	SH3GL1	-1.10183	8.25387e-14
ENSSSCG00000005713	PLPP7	-1.10291	4.8624e-05
ENSSSCG00000035400	YPEL2	-1.10358	0.0036469
ENSSSCG00000017873	CAMKK1	-1.10444	0.0016683
ENSSSCG00000009959	ASPHD2	-1.10542	1.13607e-05
ENSSSCG00000016991	DUSP1	-1.10609	7.07317e-09
ENSSSCG00000013063	TUT1	-1.10629	5.75193e-07
ENSSSCG00000004349	FAXC	-1.10656	2.15917e-05
ENSSSCG00000040929	TPT1	-1.10884	0.000218323
ENSSSCG00000000095	GTPBP1	-1.11005	2.45658e-15
ENSSSCG00000006296	ATP1B1	-1.11333	0.000527765
ENSSSCG00000005512	C5	-1.11397	0.00746109
ENSSSCG00000013928	NA	-1.11549	0.000110036
ENSSSCG00000013720	NA	-1.11726	0.000837786
ENSSSCG00000033120	PALM2	-1.11743	0.00193849
ENSSSCG00000024463	PJA1	-1.11914	6.68064e-08
ENSSSCG00000032288	SLC20A1	-1.12078	7.61805e-08
ENSSSCG00000016851	OSMR	-1.12163	0.00577187
ENSSSCG00000018009	ADPRM	-1.12219	0.00502227
ENSSSCG00000032452	WFS1	-1.12292	0.00914426
ENSSSCG00000009666	EPHX2	-1.12384	0.000518274
ENSSSCG00000034742	MECP2	-1.12436	1.63207e-13
ENSSSCG00000025675	EEF2	-1.12515	1.75656e-07
ENSSSCG00000038902	KCNK6	-1.12517	0.00109108
ENSSSCG00000036975	PSRC1	-1.12525	0.00104747
ENSSSCG00000003590	PTPRU	-1.12784	0.000226759
ENSSSCG00000009492	GPR180	-1.12787	7.32601e-06
ENSSSCG00000015840	WRN	-1.12793	7.01991e-05
ENSSSCG00000027505	ESYT3	-1.13103	0.0058606
ENSSSCG00000024180	ACBD3	-1.13544	6.94023e-18
ENSSSCG00000023520	PCSK5	-1.13555	0.00712111
ENSSSCG00000017912	PLD2	-1.13616	7.66763e-14
ENSSSCG00000009733	GOLGA3	-1.13703	0.000357769
ENSSSCG00000002921	CLIP3	-1.13744	1.85044e-05
ENSSSCG00000037391	NA	-1.1379	0.000279071
ENSSSCG00000003738	MAPRE2	-1.13943	3.03438e-12
ENSSSCG00000000675	C1R	-1.14184	0.00877818
ENSSSCG00000005308	RUSC2	-1.14216	2.55638e-06
ENSSSCG00000021749	MCF2L2	-1.14281	0.000247288
ENSSSCG00000040974	NA	-1.14317	1.27286e-05
ENSSSCG00000040479	NDE1	-1.14558	5.22395e-05
ENSSSCG00000001904	CLK3	-1.14631	9.35779e-15
ENSSSCG00000010648	CCDC186	-1.14972	6.5884e-10
ENSSSCG00000015196	SIAE	-1.1503	8.80439e-06
ENSSSCG00000030623	XKR8	-1.15045	6.60843e-06
ENSSSCG00000022797	PPP1R3B	-1.15091	0.00846634
ENSSSCG00000017156	GAA	-1.15213	0.000227089
ENSSSCG00000031888	DDIT4	-1.15511	0.00295647
ENSSSCG00000004054	NA	-1.1557	0.000727798
ENSSSCG00000002931	ZNF565	-1.15583	3.00926e-05
ENSSSCG00000028983	TBC1D1	-1.15749	0.00162459
ENSSSCG00000020876	RTL5	-1.16046	0.00676848
ENSSSCG00000034216	OGFR	-1.16051	1.90681e-08
ENSSSCG00000032929	ENKUR	-1.16103	0.000175827
ENSSSCG00000007334	SRC	-1.16384	0.00311653
ENSSSCG00000012014	NA	-1.1645	8.62186e-10
ENSSSCG00000008081	BARX1	-1.16896	3.743e-11
ENSSSCG00000025910	ZNF277	-1.16994	1.42418e-05
ENSSSCG00000030428	TWNK	-1.17076	4.1331e-06
ENSSSCG00000025839	SUGP2	-1.17089	1.6351e-10
ENSSSCG00000017566	ACSF2	-1.17149	4.58564e-11
ENSSSCG00000007753	C16orf58	-1.1722	0.00169043
ENSSSCG00000016117	CARF	-1.17268	0.00281194
ENSSSCG00000039815	NA	-1.17348	0.00898481
ENSSSCG00000020873	SYNGR1	-1.17382	1.32385e-05
ENSSSCG00000036091	MORC4	-1.17584	1.48622e-06
ENSSSCG00000035829	KMT5C	-1.17731	4.15414e-05
ENSSSCG00000033648	NA	-1.17742	0.00690762
ENSSSCG00000037224	DEXI	-1.17863	0.000510654
ENSSSCG00000017497	ERBB2	-1.17893	2.647e-07
ENSSSCG00000023653	GLIS2	-1.18136	0.00632995
ENSSSCG00000026167	NA	-1.18203	0.00237705
ENSSSCG00000015175	VWA5A	-1.18203	5.35404e-09
ENSSSCG00000005338	RECK	-1.18386	4.95936e-08
ENSSSCG00000005391	MSANTD3-TMEFF1	-1.18489	3.76812e-05
ENSSSCG00000013256	ARHGAP1	-1.18814	2.68132e-09
ENSSSCG00000012375	DLG3	-1.1889	0.000433665
ENSSSCG00000023419	ARHGEF10	-1.18929	3.36526e-07
ENSSSCG00000017338	PLCD3	-1.19026	3.68195e-05
ENSSSCG00000003747	NA	-1.19174	0.000637752
ENSSSCG00000004575	NA	-1.19178	0.00390312
ENSSSCG00000005631	FAM102A	-1.19295	0.00331701
ENSSSCG00000034070	ALPK3	-1.19388	0.00246253
ENSSSCG00000016034	COL3A1	-1.19588	0.00733513
ENSSSCG00000017952	SAT2	-1.19638	5.52245e-06
ENSSSCG00000029811	PLCL2	-1.19694	1.53495e-05
ENSSSCG00000023351	PLA2G4A	-1.19736	1.18491e-05
ENSSSCG00000011803	EIF4A2	-1.19783	1.59365e-05
ENSSSCG00000008510	LTBP1	-1.20012	5.97742e-05
ENSSSCG00000002385	TGFB3	-1.20092	9.33429e-05
ENSSSCG00000033497	RERE	-1.20229	0.000386425
ENSSSCG00000010732	FAM53B	-1.20869	0.000132726
ENSSSCG00000011555	RPUSD3	-1.21419	4.35553e-09
ENSSSCG00000001573	PIM1	-1.21872	8.60138e-06
ENSSSCG00000016679	NA	-1.2196	1.1403e-06
ENSSSCG00000024596	NOCT	-1.22455	0.00179524
ENSSSCG00000033506	KCTD21	-1.22592	4.05878e-06
ENSSSCG00000012022	APP	-1.22649	7.00836e-05
ENSSSCG00000026818	CTC1	-1.22785	9.13072e-05
ENSSSCG00000000209	NCKAP5L	-1.22839	0.00161801
ENSSSCG00000031261	RHOQ	-1.22844	4.18695e-05
ENSSSCG00000015380	CDCA7L	-1.22917	0.000620624
ENSSSCG00000004419	MFSD4B	-1.22932	1.57565e-07
ENSSSCG00000017818	SERPINF1	-1.23032	0.0067134
ENSSSCG00000004622	GNB5	-1.23059	1.00498e-09
ENSSSCG00000007314	NA	-1.23411	0.000384874
ENSSSCG00000009434	RGCC	-1.2359	0.000294487
ENSSSCG00000031244	GAP43	-1.23842	0.00707935
ENSSSCG00000034449	RSRP1	-1.24009	0.00581897
ENSSSCG00000039854	NA	-1.2417	0.00135672
ENSSSCG00000012324	IQSEC2	-1.24193	0.00130472
ENSSSCG00000029460	RND2	-1.2431	0.00850104
ENSSSCG00000033742	NA	-1.24364	1.21203e-05
ENSSSCG00000005643	NA	-1.24394	8.17695e-09
ENSSSCG00000034493	ST3GAL6	-1.24701	2.91261e-06
ENSSSCG00000017783	NA	-1.24796	0.00638465
ENSSSCG00000009860	FBXW8	-1.24829	0.000321885
ENSSSCG00000003795	WLS	-1.25057	1.31443e-12
ENSSSCG00000023228	NUMBL	-1.25124	6.98258e-06
ENSSSCG00000017245	CDC42EP4	-1.25163	5.35404e-09
ENSSSCG00000031600	SYNGR2	-1.25228	9.12152e-08
ENSSSCG00000038643	KLF11	-1.25558	0.00099175
ENSSSCG00000032692	SPIN3	-1.25596	0.00112287
ENSSSCG00000016095	CLK1	-1.25655	2.96684e-05
ENSSSCG00000007991	WDR90	-1.25785	0.000526624
ENSSSCG00000012249	CXorf38	-1.2583	4.88787e-08
ENSSSCG00000008266	LOXL3	-1.2594	0.000195781
ENSSSCG00000033750	NA	-1.25993	0.000912297
ENSSSCG00000003150	NUCB1	-1.26031	1.83009e-06
ENSSSCG00000013895	MAST3	-1.26104	0.00406379
ENSSSCG00000006664	MTMR11	-1.26333	5.66018e-05
ENSSSCG00000035394	NA	-1.26384	0.00583306
ENSSSCG00000004929	PARP16	-1.26642	4.78221e-11
ENSSSCG00000024555	ING2	-1.26783	1.15784e-07
ENSSSCG00000027946	MVP	-1.26847	1.85653e-06
ENSSSCG00000014149	MEF2C	-1.27343	0.00328715
ENSSSCG00000032381	LITAF	-1.27439	0.00742752
ENSSSCG00000010073	CHCHD10	-1.27649	3.12523e-05
ENSSSCG00000011444	NT5DC2	-1.28001	2.45823e-06
ENSSSCG00000007465	B4GALT5	-1.28036	0.00277791
ENSSSCG00000002353	FAM161B	-1.28085	0.000623851
ENSSSCG00000034348	NBEA	-1.28146	0.00113754
ENSSSCG00000016453	TCAF1	-1.28352	4.02101e-06
ENSSSCG00000021238	STX1B	-1.2848	0.00383073
ENSSSCG00000005313	CCDC107	-1.28922	0.000102335
ENSSSCG00000016435	SMARCD3	-1.29132	9.54154e-07
ENSSSCG00000040617	TNFAIP8	-1.29377	0.000178112
ENSSSCG00000040533	C19orf54	-1.29734	2.71049e-05
ENSSSCG00000036843	NA	-1.29814	0.00018765
ENSSSCG00000021041	NA	-1.30178	0.00582853
ENSSSCG00000016659	KIAA0895	-1.30196	0.000279695
ENSSSCG00000000207	NA	-1.30631	0.00125665
ENSSSCG00000023972	DRAM1	-1.30735	9.53206e-05
ENSSSCG00000028661	ENKD1	-1.31404	0.000962824
ENSSSCG00000012519	GPRASP1	-1.31435	5.99723e-05
ENSSSCG00000016850	LIFR	-1.32116	0.00200152
ENSSSCG00000036498	NA	-1.32657	0.00654692
ENSSSCG00000023526	RAPGEF3	-1.32993	0.00115837
ENSSSCG00000001659	KLC4	-1.33079	8.23641e-14
ENSSSCG00000017254	MAP2K6	-1.33681	0.00674078
ENSSSCG00000024285	DLG4	-1.3383	1.38628e-09
ENSSSCG00000029503	F7	-1.33837	0.0065525
ENSSSCG00000017986	NDEL1	-1.341	7.31632e-21
ENSSSCG00000025531	SSPN	-1.34326	8.78834e-10
ENSSSCG00000029687	TMEM246	-1.34862	6.07311e-42
ENSSSCG00000027381	GGCX	-1.34864	3.38724e-07
ENSSSCG00000017186	RNF157	-1.3492	0.000530593
ENSSSCG00000039922	CDC42EP5	-1.35116	2.232e-09
ENSSSCG00000010342	SH2D4B	-1.35466	0.00119414
ENSSSCG00000007774	CTF1	-1.36039	0.000378013
ENSSSCG00000010222	ZNF365	-1.36852	0.000783883
ENSSSCG00000031072	ZNF514	-1.37047	5.00094e-10
ENSSSCG00000038296	NA	-1.37068	0.00256338
ENSSSCG00000001872	LINGO1	-1.3781	0.00139477
ENSSSCG00000035619	TMEM135	-1.37884	9.35779e-15
ENSSSCG00000010385	VSTM4	-1.38053	3.9811e-09
ENSSSCG00000008557	EMILIN1	-1.38971	0.000250521
ENSSSCG00000040581	CISH	-1.39003	3.60578e-05
ENSSSCG00000028108	ASAP3	-1.39056	2.77216e-08
ENSSSCG00000033763	GNAQ	-1.39073	2.48462e-06
ENSSSCG00000012627	NA	-1.39236	0.00721669
ENSSSCG00000024810	PRAM1	-1.39328	0.00551077
ENSSSCG00000002263	SLCO3A1	-1.40095	0.000846253
ENSSSCG00000007998	RHBDL1	-1.40614	0.00803113
ENSSSCG00000027467	DZIP1L	-1.40718	0.000395799
ENSSSCG00000011407	RASSF1	-1.40742	1.96593e-11
ENSSSCG00000013114	SLC15A3	-1.40954	0.00663997
ENSSSCG00000006087	CPQ	-1.40996	1.24619e-06
ENSSSCG00000001977	STXBP6	-1.41152	4.58796e-05
ENSSSCG00000001750	PAQR8	-1.41243	1.0512e-06
ENSSSCG00000036114	NA	-1.41497	0.00538968
ENSSSCG00000017510	CACNB1	-1.41639	0.00389434
ENSSSCG00000016650	NA	-1.41783	0.00158755
ENSSSCG00000010798	GGA2	-1.41819	2.41399e-15
ENSSSCG00000027487	LAT2	-1.41959	2.00182e-07
ENSSSCG00000017043	RNF145	-1.4211	9.06743e-25
ENSSSCG00000038475	NA	-1.42123	3.93914e-05
ENSSSCG00000027860	ERAP2	-1.42186	0.000777507
ENSSSCG00000027302	PKP3	-1.42395	0.00576735
ENSSSCG00000000368	MMP19	-1.42592	1.96593e-11
ENSSSCG00000011243	GOLGA4	-1.42678	0.00832813
ENSSSCG00000004506	CTIF	-1.4268	1.86939e-05
ENSSSCG00000013270	CRY2	-1.4306	0.000125695
ENSSSCG00000007383	TOMM34	-1.43496	3.69367e-12
ENSSSCG00000004192	CTGF	-1.44307	0.000643021
ENSSSCG00000021232	SYNC	-1.44529	0.00846298
ENSSSCG00000003108	NPAS1	-1.44564	0.00211386
ENSSSCG00000038549	ZFP36L2	-1.44797	4.14771e-07
ENSSSCG00000006392	IGSF8	-1.44808	4.86584e-12
ENSSSCG00000039568	SNAI2	-1.44914	0.00305795
ENSSSCG00000038150	NA	-1.45086	0.00401937
ENSSSCG00000036512	FGFRL1	-1.45174	0.000426295
ENSSSCG00000006831	SORT1	-1.45201	1.00664e-07
ENSSSCG00000027252	HCFC1R1	-1.46105	9.94499e-12
ENSSSCG00000040524	ISYNA1	-1.4659	0.0098542
ENSSSCG00000036967	ARL8A	-1.46856	2.14468e-27
ENSSSCG00000002366	NPC2	-1.46894	0.000141287
ENSSSCG00000037433	C3orf18	-1.46913	7.86481e-06
ENSSSCG00000027528	TMEM107	-1.46984	1.55159e-08
ENSSSCG00000039468	SERPINH1	-1.47576	8.88756e-10
ENSSSCG00000013403	GALNT18	-1.47809	0.00283982
ENSSSCG00000013934	CILP2	-1.47838	0.0023564
ENSSSCG00000004114	RAB32	-1.48011	4.54673e-07
ENSSSCG00000032936	PIM3	-1.48057	1.04714e-08
ENSSSCG00000012700	NA	-1.48203	2.21305e-05
ENSSSCG00000031856	DACT1	-1.48208	0.00652663
ENSSSCG00000017789	ABHD15	-1.4857	0.00374569
ENSSSCG00000002512	DEGS2	-1.48827	0.00701715
ENSSSCG00000036776	LRRC75A	-1.4892	5.69194e-07
ENSSSCG00000035217	NA	-1.49022	0.00525556
ENSSSCG00000017864	NA	-1.49211	0.000115343
ENSSSCG00000014871	TSKU	-1.49558	6.69372e-08
ENSSSCG00000017330	MAP3K14	-1.49725	0.0013092
ENSSSCG00000007874	NA	-1.49806	6.18473e-05
ENSSSCG00000017925	SLC16A11	-1.50722	0.00382813
ENSSSCG00000001848	MESP2	-1.50836	1.56282e-06
ENSSSCG00000023273	SH3YL1	-1.51022	0.000991045
ENSSSCG00000008554	ABHD1	-1.5114	5.45641e-05
ENSSSCG00000032408	CASP7	-1.51403	1.26301e-07
ENSSSCG00000010600	CALHM2	-1.51788	0.00156376
ENSSSCG00000036307	OAF	-1.51943	1.66347e-05
ENSSSCG00000028552	BHLHE41	-1.52118	2.37335e-06
ENSSSCG00000016691	JAZF1	-1.52278	1.47788e-05
ENSSSCG00000009807	RHOF	-1.52738	6.94807e-06
ENSSSCG00000033509	SAMD11	-1.52774	0.00135672
ENSSSCG00000024377	RPS6KA5	-1.52841	0.000346353
ENSSSCG00000011531	NA	-1.53319	6.53858e-07
ENSSSCG00000022846	SLC4A3	-1.53637	0.00723432
ENSSSCG00000034757	FGF11	-1.54008	0.000179617
ENSSSCG00000012766	BGN	-1.54046	3.91441e-06
ENSSSCG00000006625	RFX5	-1.54199	5.93668e-08
ENSSSCG00000014046	ZNF346	-1.54364	2.65077e-19
ENSSSCG00000014818	STARD10	-1.54465	9.58589e-10
ENSSSCG00000016334	SCLY	-1.54565	1.57253e-06
ENSSSCG00000023861	PFAS	-1.54641	4.76056e-10
ENSSSCG00000005315	CA9	-1.54682	0.00230032
ENSSSCG00000038128	CDYL2	-1.5497	0.00043941
ENSSSCG00000017640	RNF43	-1.55036	0.00038247
ENSSSCG00000001090	ALDH5A1	-1.55473	0.0056799
ENSSSCG00000003326	NA	-1.55581	4.98313e-05
ENSSSCG00000003579	AHDC1	-1.55768	4.92177e-07
ENSSSCG00000033355	LGI3	-1.55941	0.00647969
ENSSSCG00000014219	CDO1	-1.56908	0.000835214
ENSSSCG00000013043	MACROD1	-1.57062	1.20327e-05
ENSSSCG00000038694	CCND2	-1.57219	1.0188e-12
ENSSSCG00000002026	EFS	-1.57368	2.3907e-06
ENSSSCG00000026152	PRKD2	-1.5749	1.15276e-06
ENSSSCG00000002252	ARRDC4	-1.57559	6.28064e-09
ENSSSCG00000017238	TTYH2	-1.57575	0.00112881
ENSSSCG00000016497	DENND2A	-1.57628	0.00536999
ENSSSCG00000025306	PAK3	-1.58181	0.00147929
ENSSSCG00000036454	TMEM220	-1.58435	3.41528e-09
ENSSSCG00000012266	SLC9A7	-1.58834	0.00763713
ENSSSCG00000016826	RAD1	-1.59016	5.21494e-06
ENSSSCG00000026084	MFSD7	-1.59914	2.43551e-20
ENSSSCG00000023434	PPM1L	-1.60089	7.91693e-05
ENSSSCG00000009625	NA	-1.6119	1.21379e-06
ENSSSCG00000000091	APOBEC3B	-1.61211	0.00277339
ENSSSCG00000015039	BCO2	-1.61347	0.000270001
ENSSSCG00000013599	ANGPTL4	-1.61614	0.000524958
ENSSSCG00000010329	ZMIZ1	-1.6192	1.58336e-05
ENSSSCG00000000204	PRPF40B	-1.62444	7.24831e-15
ENSSSCG00000010925	PPP1R12B	-1.62491	2.4355e-05
ENSSSCG00000034883	AMIGO1	-1.62886	2.05189e-18
ENSSSCG00000011377	LAMB2	-1.62965	1.71816e-07
ENSSSCG00000039797	APCDD1	-1.62986	0.000338872
ENSSSCG00000026731	CEP85	-1.6309	2.35094e-07
ENSSSCG00000029185	MAPRE3	-1.63387	2.89052e-14
ENSSSCG00000039542	NA	-1.63927	5.87942e-09
ENSSSCG00000037318	TRABD2B	-1.63992	0.00130245
ENSSSCG00000039161	MEIS1	-1.6404	0.00105939
ENSSSCG00000017082	SPARC	-1.64311	0.000729344
ENSSSCG00000003022	TMEM145	-1.64341	9.94522e-07
ENSSSCG00000022689	GADD45B	-1.64395	1.76252e-06
ENSSSCG00000013762	PODNL1	-1.64823	0.00217012
ENSSSCG00000028529	REM1	-1.65053	0.000129905
ENSSSCG00000002315	SLC8A3	-1.65174	0.000766519
ENSSSCG00000007557	MICALL2	-1.65577	4.35273e-05
ENSSSCG00000038804	HBQ1	-1.65813	0.0059045
ENSSSCG00000014907	CREBZF	-1.66384	1.68758e-20
ENSSSCG00000009215	ABCG2	-1.66422	0.00326703
ENSSSCG00000021997	ALS2CL	-1.66725	0.0035428
ENSSSCG00000012759	ZNF185	-1.66879	0.00115837
ENSSSCG00000013655	ICAM1	-1.66902	0.00038247
ENSSSCG00000036679	SORBS2	-1.66921	5.43333e-06
ENSSSCG00000003881	SPATA6	-1.67288	1.07143e-11
ENSSSCG00000032063	THEM6	-1.67321	0.000470181
ENSSSCG00000004314	PM20D2	-1.6743	1.1792e-07
ENSSSCG00000035958	EVA1A	-1.6744	0.000267293
ENSSSCG00000028372	FAM131A	-1.6757	1.0164e-16
ENSSSCG00000011553	NA	-1.68757	2.51542e-05
ENSSSCG00000038933	PURG	-1.6877	9.18394e-09
ENSSSCG00000015120	USP2	-1.69012	1.58059e-10
ENSSSCG00000005030	NID2	-1.69057	0.0032831
ENSSSCG00000015394	KIAA1324L	-1.69109	0.00770451
ENSSSCG00000003780	CRYZ	-1.69811	5.08418e-07
ENSSSCG00000024018	SLC16A3	-1.69811	0.000342153
ENSSSCG00000032728	EFNB1	-1.70543	6.1083e-08
ENSSSCG00000004371	CRYBG1	-1.70842	2.29197e-05
ENSSSCG00000028892	NA	-1.71754	1.23346e-07
ENSSSCG00000013440	ATP8B3	-1.72195	6.0156e-05
ENSSSCG00000037682	HFE	-1.72228	2.9218e-07
ENSSSCG00000015022	LAYN	-1.7229	6.97001e-07
ENSSSCG00000010604	SH3PXD2A	-1.72345	0.000176753
ENSSSCG00000032674	TCEA3	-1.72347	5.51268e-15
ENSSSCG00000005641	DNM1	-1.72654	3.55012e-09
ENSSSCG00000004291	NT5E	-1.72701	0.000409194
ENSSSCG00000021748	PRR5	-1.72945	2.89754e-08
ENSSSCG00000039651	SLC2A5	-1.73287	0.00273945
ENSSSCG00000040786	SPTBN1	-1.73528	9.67512e-05
ENSSSCG00000024622	ZNF667	-1.73696	1.47024e-14
ENSSSCG00000007072	SPTLC3	-1.73889	0.000578856
ENSSSCG00000020915	P4HA2	-1.7429	7.93079e-10
ENSSSCG00000002792	HSF4	-1.74447	4.13176e-06
ENSSSCG00000015368	HDAC9	-1.74913	5.59504e-06
ENSSSCG00000036305	NA	-1.74915	7.29164e-05
ENSSSCG00000005081	LRRC9	-1.75101	0.00200917
ENSSSCG00000014274	PDLIM4	-1.7521	5.49902e-07
ENSSSCG00000027970	NA	-1.75471	0.000261179
ENSSSCG00000036933	NR1D1	-1.75488	3.00645e-05
ENSSSCG00000011020	JCAD	-1.76006	0.00170407
ENSSSCG00000005638	NA	-1.76791	0.00123849
ENSSSCG00000035774	ERRFI1	-1.76994	0.00017149
ENSSSCG00000005627	AK1	-1.77287	9.08744e-05
ENSSSCG00000040538	NA	-1.77338	5.43531e-23
ENSSSCG00000005487	COL27A1	-1.77494	0.00101135
ENSSSCG00000024644	CIDEA	-1.77535	0.00175816
ENSSSCG00000004139	ADGRG6	-1.77819	1.98949e-08
ENSSSCG00000006580	S100A2	-1.77866	0.00701715
ENSSSCG00000040445	RND3	-1.77985	5.69881e-05
ENSSSCG00000006088	SDC2	-1.7845	8.24931e-06
ENSSSCG00000014316	TGFBI	-1.80219	0.000408225
ENSSSCG00000035594	PRSS22	-1.80742	6.85732e-07
ENSSSCG00000007033	AP3M2	-1.81285	0.000100367
ENSSSCG00000034987	IQANK1	-1.81542	0.00997861
ENSSSCG00000013897	RAB3A	-1.82071	2.14233e-07
ENSSSCG00000038911	KLF2	-1.82117	3.27487e-05
ENSSSCG00000035038	CGNL1	-1.82266	0.000374926
ENSSSCG00000000289	NFE2	-1.82789	0.000356684
ENSSSCG00000027890	NA	-1.83101	9.72004e-07
ENSSSCG00000005625	ENG	-1.83333	3.47202e-08
ENSSSCG00000008013	IGFALS	-1.83355	0.00214904
ENSSSCG00000017993	NTN1	-1.83589	0.00920371
ENSSSCG00000040701	GYPC	-1.83682	1.13003e-05
ENSSSCG00000026425	ADAMTSL2	-1.83707	2.80787e-06
ENSSSCG00000027465	NLGN3	-1.8444	0.000913133
ENSSSCG00000014203	NA	-1.85143	3.81752e-05
ENSSSCG00000016199	CYP27A1	-1.85169	0.00315057
ENSSSCG00000033854	LGALS1	-1.85606	0.00746991
ENSSSCG00000015476	CHI3L1	-1.85843	0.00638378
ENSSSCG00000000555	ITPR2	-1.85902	3.39146e-07
ENSSSCG00000005486	KIF12	-1.85924	0.00146172
ENSSSCG00000027621	NDUFA4L2	-1.86074	0.00113078
ENSSSCG00000035419	RARRES2	-1.86164	9.67318e-05
ENSSSCG00000000773	TUBA8	-1.87016	9.20342e-13
ENSSSCG00000000292	ZNF385A	-1.87794	0.00155653
ENSSSCG00000010312	PLAU	-1.88571	0.00862394
ENSSSCG00000033456	GPR157	-1.88719	2.91896e-06
ENSSSCG00000005269	TRPM6	-1.88904	0.00722028
ENSSSCG00000005494	TNC	-1.89287	0.00136104
ENSSSCG00000014921	PRSS23	-1.89623	0.00253696
ENSSSCG00000036569	PTP4A3	-1.89921	8.597e-08
ENSSSCG00000023992	CEP112	-1.89972	3.86381e-05
ENSSSCG00000012655	BCORL1	-1.90343	4.55319e-05
ENSSSCG00000022029	RAP1GAP	-1.90399	0.00129278
ENSSSCG00000032439	NA	-1.90428	0.00569347
ENSSSCG00000006620	TUFT1	-1.90835	1.22571e-18
ENSSSCG00000000142	FOXRED2	-1.90873	6.3703e-06
ENSSSCG00000014919	ME3	-1.91218	0.00233629
ENSSSCG00000012448	ITM2A	-1.91739	0.0041205
ENSSSCG00000014943	DEUP1	-1.921	0.000242901
ENSSSCG00000011448	GLT8D1	-1.92978	1.99384e-17
ENSSSCG00000007541	PDGFA	-1.93087	0.000108108
ENSSSCG00000013049	RCOR2	-1.93285	3.25143e-10
ENSSSCG00000001849	ANPEP	-1.93332	0.00637054
ENSSSCG00000006624	SELENBP1	-1.93472	0.000322919
ENSSSCG00000007344	KIAA1755	-1.93564	0.00103081
ENSSSCG00000001513	SYNGAP1	-1.9413	1.93477e-06
ENSSSCG00000007897	SNN	-1.94834	2.83392e-09
ENSSSCG00000031970	RASSF5	-1.95336	4.9385e-09
ENSSSCG00000002332	SIPA1L1	-1.95696	6.07703e-06
ENSSSCG00000004776	DISP2	-1.95974	0.00626701
ENSSSCG00000004601	MNS1	-1.96624	1.61999e-07
ENSSSCG00000021911	NDRG4	-1.9698	0.00401861
ENSSSCG00000005110	SYNE2	-1.97836	0.000133514
ENSSSCG00000015346	ICA1	-1.98589	0.000137125
ENSSSCG00000004931	IGDCC4	-1.99082	3.46003e-05
ENSSSCG00000014314	NA	-1.99507	8.07649e-05
ENSSSCG00000001975	PRKD1	-1.99623	2.99193e-10
ENSSSCG00000004795	MEIS2	-2.00378	1.78519e-22
ENSSSCG00000016006	NA	-2.0083	0.0045255
ENSSSCG00000005661	ENDOG	-2.01261	1.52317e-12
ENSSSCG00000010076	ZNF70	-2.01336	1.1907e-22
ENSSSCG00000008241	TCF7L1	-2.01716	2.38676e-05
ENSSSCG00000013632	C19orf38	-2.01903	3.29484e-05
ENSSSCG00000023133	OSBPL6	-2.02042	8.14981e-15
ENSSSCG00000038073	NOD2	-2.03573	5.81912e-07
ENSSSCG00000003148	DBP	-2.03868	1.71925e-09
ENSSSCG00000004318	RRAGD	-2.04578	0.000733317
ENSSSCG00000008555	CGREF1	-2.06694	9.33405e-05
ENSSSCG00000013231	C1QTNF4	-2.07042	0.00289009
ENSSSCG00000017387	WNK4	-2.07975	0.000149265
ENSSSCG00000005490	WHRN	-2.08423	0.000831658
ENSSSCG00000040872	RIIAD1	-2.08907	0.00562201
ENSSSCG00000010184	AGT	-2.09069	0.00068067
ENSSSCG00000013303	ABTB2	-2.09254	0.000981504
ENSSSCG00000035825	UBE2QL1	-2.09452	1.23579e-06
ENSSSCG00000040673	TMEM140	-2.09531	0.00215273
ENSSSCG00000017478	RAPGEFL1	-2.10631	0.000212786
ENSSSCG00000003551	PAQR7	-2.10945	7.30619e-07
ENSSSCG00000000435	ARHGEF25	-2.1144	3.15213e-10
ENSSSCG00000031652	RPGRIP1L	-2.11601	8.761e-08
ENSSSCG00000040147	SHISA3	-2.1183	0.00181079
ENSSSCG00000006582	S100A14	-2.12554	4.51385e-08
ENSSSCG00000002280	RAB15	-2.12686	3.97144e-05
ENSSSCG00000038038	NA	-2.13277	0.00184374
ENSSSCG00000031334	NA	-2.142	2.51825e-07
ENSSSCG00000004484	COL12A1	-2.14654	1.95008e-06
ENSSSCG00000016974	MAP1B	-2.15154	0.000247288
ENSSSCG00000035371	NA	-2.16696	1.17351e-08
ENSSSCG00000027928	TMEM9	-2.16997	9.81472e-05
ENSSSCG00000010728	CPXM2	-2.18347	0.00263532
ENSSSCG00000002028	CMTM5	-2.18445	0.00499513
ENSSSCG00000004632	GLDN	-2.18905	0.00145834
ENSSSCG00000004759	SPINT1	-2.19321	0.000287201
ENSSSCG00000025826	BOC	-2.19644	1.5822e-07
ENSSSCG00000030337	NYAP1	-2.20008	7.24158e-09
ENSSSCG00000010201	RASGEF1A	-2.21367	0.00796393
ENSSSCG00000032562	TMC6	-2.21619	0.000273085
ENSSSCG00000027855	SOCS1	-2.21638	1.32041e-12
ENSSSCG00000003410	MASP2	-2.21816	2.95404e-05
ENSSSCG00000003572	SYTL1	-2.22029	9.213e-06
ENSSSCG00000016459	EPHA1	-2.2266	0.000105054
ENSSSCG00000008397	EFEMP1	-2.23441	0.00781525
ENSSSCG00000034949	NA	-2.23735	1.39859e-10
ENSSSCG00000008227	ST3GAL5	-2.23785	0.000341023
ENSSSCG00000035798	PRTG	-2.23987	0.00315778
ENSSSCG00000003702	GATA6	-2.24718	0.0086237
ENSSSCG00000022312	RHPN2	-2.25449	0.00175283
ENSSSCG00000013266	LARGE2	-2.25727	4.78469e-07
ENSSSCG00000002257	MCTP2	-2.25862	0.00627231
ENSSSCG00000023192	NA	-2.25986	0.000393057
ENSSSCG00000032345	NA	-2.26008	0.00674898
ENSSSCG00000012882	NA	-2.26022	0.002518
ENSSSCG00000004781	NA	-2.2625	3.19938e-05
ENSSSCG00000025286	MCTP1	-2.27054	1.12072e-16
ENSSSCG00000021490	PRDM16	-2.27142	0.0036308
ENSSSCG00000001910	ISLR	-2.27237	7.81514e-07
ENSSSCG00000009784	ABCB9	-2.27328	0.000380965
ENSSSCG00000035755	SHISA8	-2.28763	0.00023454
ENSSSCG00000013869	CPAMD8	-2.28859	5.28613e-07
ENSSSCG00000001985	CBLN3	-2.29081	0.000352543
ENSSSCG00000025856	TMEM106A	-2.29271	8.3578e-10
ENSSSCG00000013408	ADM	-2.29875	3.75429e-10
ENSSSCG00000034656	RTN4R	-2.30218	9.68261e-06
ENSSSCG00000006344	NOS1AP	-2.31145	4.61249e-06
ENSSSCG00000008584	NA	-2.31564	2.31468e-19
ENSSSCG00000022496	STK39	-2.33141	4.65136e-22
ENSSSCG00000013113	TMEM132A	-2.33657	3.95763e-07
ENSSSCG00000014443	CAMK2A	-2.34669	0.00127613
ENSSSCG00000011294	FAM198A	-2.35237	1.90367e-07
ENSSSCG00000037566	NA	-2.35769	4.45789e-27
ENSSSCG00000003875	TTC39A	-2.35866	0.000796149
ENSSSCG00000017909	CHRNE	-2.36901	0.000179656
ENSSSCG00000006073	OSR2	-2.37091	4.99178e-11
ENSSSCG00000006240	FAM110B	-2.37131	1.86718e-06
ENSSSCG00000009283	TNFRSF19	-2.37792	2.18315e-05
ENSSSCG00000017938	YBX2	-2.3902	5.36769e-06
ENSSSCG00000024223	ARHGEF16	-2.39577	4.67511e-05
ENSSSCG00000000062	CSDC2	-2.39909	0.00040965
ENSSSCG00000008722	NA	-2.40421	1.66702e-07
ENSSSCG00000036030	FAM212B	-2.4054	2.84658e-05
ENSSSCG00000008601	SDC1	-2.41007	1.47673e-06
ENSSSCG00000006472	CRABP2	-2.41049	0.000689306
ENSSSCG00000013388	PDE3B	-2.41267	0.00700442
ENSSSCG00000002469	OTUB2	-2.41388	3.1698e-06
ENSSSCG00000003509	SH2D5	-2.4148	0.0053602
ENSSSCG00000011299	CLEC3B	-2.42078	0.00709972
ENSSSCG00000020720	MRVI1	-2.42149	0.000155221
ENSSSCG00000008829	OCIAD2	-2.42321	1.22271e-09
ENSSSCG00000007391	MATN4	-2.42522	0.00287382
ENSSSCG00000008973	NAAA	-2.42642	3.88631e-07
ENSSSCG00000013892	KCNN1	-2.42957	0.00262476
ENSSSCG00000008501	VIT	-2.42989	0.00656395
ENSSSCG00000005071	C14orf37	-2.43227	2.82994e-10
ENSSSCG00000035189	NA	-2.44804	0.00162074
ENSSSCG00000034765	NA	-2.45515	1.76602e-07
ENSSSCG00000012510	ARMCX2	-2.46514	6.88323e-07
ENSSSCG00000014012	GFPT2	-2.47756	7.97781e-20
ENSSSCG00000005194	PTPRD	-2.49087	0.000663998
ENSSSCG00000007671	TFR2	-2.49176	0.00383772
ENSSSCG00000011408	ZMYND10	-2.49222	0.00839411
ENSSSCG00000039412	DOC2B	-2.50509	5.73969e-05
ENSSSCG00000040272	TTC29	-2.51026	4.85666e-12
ENSSSCG00000033592	TMC8	-2.51797	0.00240957
ENSSSCG00000015407	GNAI1	-2.5219	5.88692e-06
ENSSSCG00000033919	DCLK1	-2.53192	0.00118595
ENSSSCG00000028135	NA	-2.53198	4.13176e-06
ENSSSCG00000007586	FSCN1	-2.53228	2.60285e-05
ENSSSCG00000011758	NA	-2.55065	0.00559409
ENSSSCG00000011298	CDCP1	-2.57341	0.00101441
ENSSSCG00000012862	OSBPL5	-2.57581	1.37565e-46
ENSSSCG00000013370	NA	-2.57733	0.000121165
ENSSSCG00000006524	THBS3	-2.58045	3.12654e-11
ENSSSCG00000010278	NA	-2.59945	0.000137125
ENSSSCG00000015045	NCAM1	-2.6002	4.9113e-05
ENSSSCG00000037918	ADIRF	-2.60143	0.00127743
ENSSSCG00000016506	KLRG2	-2.60692	7.50823e-05
ENSSSCG00000006105	GEM	-2.60913	1.53652e-07
ENSSSCG00000028995	TLE2	-2.612	6.23562e-09
ENSSSCG00000008965	NA	-2.62616	2.46796e-05
ENSSSCG00000015290	CDK18	-2.63224	4.99178e-11
ENSSSCG00000004027	PDE10A	-2.64383	0.000174541
ENSSSCG00000010087	YDJC	-2.64538	8.81955e-07
ENSSSCG00000008101	FBLN7	-2.64954	4.95501e-06
ENSSSCG00000004511	NA	-2.66144	0.0032016
ENSSSCG00000014904	DLG2	-2.67636	4.68624e-10
ENSSSCG00000017367	MPP2	-2.69006	2.85684e-08
ENSSSCG00000008838	LNX1	-2.6905	2.39619e-55
ENSSSCG00000021899	NA	-2.69338	7.34959e-11
ENSSSCG00000013433	ADAMTSL5	-2.6981	0.00561387
ENSSSCG00000011743	MECOM	-2.71011	0.00746066
ENSSSCG00000016861	C6	-2.72958	0.00270055
ENSSSCG00000017956	CD68	-2.73029	0.000831095
ENSSSCG00000017727	TMEM98	-2.73073	4.86559e-06
ENSSSCG00000038579	DKKL1	-2.7476	8.3465e-17
ENSSSCG00000000443	GLI1	-2.74808	0.00165678
ENSSSCG00000000211	AQP5	-2.75079	0.00634348
ENSSSCG00000036751	PPM1H	-2.75216	1.78074e-08
ENSSSCG00000017095	SEMA5A	-2.75804	1.19104e-06
ENSSSCG00000031794	TNFAIP8L3	-2.75918	9.37699e-08
ENSSSCG00000040366	ADAMTSL1	-2.76227	0.00340278
ENSSSCG00000002786	ELMO3	-2.76762	4.17798e-05
ENSSSCG00000031977	PTCH2	-2.79678	0.000435837
ENSSSCG00000006069	RGS22	-2.7978	0.00621462
ENSSSCG00000017508	STAC2	-2.80011	6.23559e-05
ENSSSCG00000016678	NOD1	-2.81837	0.000365472
ENSSSCG00000002712	LDHD	-2.82	1.35321e-13
ENSSSCG00000008606	OSR1	-2.8283	0.00705843
ENSSSCG00000013625	CCDC151	-2.8403	0.000319512
ENSSSCG00000024205	ARHGEF26	-2.84131	0.00384233
ENSSSCG00000014011	RASGEF1C	-2.84177	9.13862e-07
ENSSSCG00000029815	SRGAP1	-2.84246	2.17755e-14
ENSSSCG00000028148	DMD	-2.86394	5.10439e-05
ENSSSCG00000038077	PPP1R14A	-2.8647	0.00188084
ENSSSCG00000016578	FLNC	-2.86706	0.000271997
ENSSSCG00000011522	CNTN3	-2.87252	2.00972e-08
ENSSSCG00000040554	NA	-2.88329	0.0032016
ENSSSCG00000025126	LGI4	-2.88458	1.07092e-07
ENSSSCG00000004453	SNAP91	-2.8907	0.00662606
ENSSSCG00000038192	NA	-2.91448	0.000842682
ENSSSCG00000040173	DLGAP3	-2.93528	0.005873
ENSSSCG00000014909	NA	-2.94466	6.95632e-10
ENSSSCG00000010603	NEURL1	-2.96657	0.000865723
ENSSSCG00000023215	MAOB	-2.99	3.40964e-06
ENSSSCG00000023630	CPM	-3.0199	0.000922565
ENSSSCG00000027407	MYH14	-3.02862	1.19104e-06
ENSSSCG00000005586	LHX2	-3.04675	0.00252892
ENSSSCG00000015125	NECTIN1	-3.04908	3.54311e-10
ENSSSCG00000032330	THY1	-3.05376	1.57564e-13
ENSSSCG00000032265	AES	-3.06471	1.87441e-09
ENSSSCG00000034607	OGN	-3.07156	2.19286e-05
ENSSSCG00000040631	LPL	-3.07231	0.00138604
ENSSSCG00000006572	NPR1	-3.07921	5.66018e-05
ENSSSCG00000015413	FGL2	-3.08828	0.00399378
ENSSSCG00000013586	LRRC8E	-3.0952	7.49414e-05
ENSSSCG00000002863	LRP3	-3.10666	1.56268e-08
ENSSSCG00000000672	CLSTN3	-3.10844	0.00497566
ENSSSCG00000010447	NA	-3.12013	0.0016813
ENSSSCG00000039101	C1QL1	-3.12148	0.00198568
ENSSSCG00000008823	SLC10A4	-3.16169	0.000247288
ENSSSCG00000016959	MARVELD2	-3.16914	0.00298371
ENSSSCG00000039224	CSPG5	-3.18289	3.09414e-09
ENSSSCG00000000010	FBLN1	-3.2304	7.23911e-09
ENSSSCG00000009231	CDS1	-3.23487	0.00237117
ENSSSCG00000000067	CHADL	-3.24097	0.000931821
ENSSSCG00000036608	NA	-3.24354	0.00237991
ENSSSCG00000000906	TMCC3	-3.26277	0.000673226
ENSSSCG00000035240	GPR63	-3.26971	9.08547e-05
ENSSSCG00000009053	RNF150	-3.27006	0.0016861
ENSSSCG00000032715	CERS6	-3.27328	4.11606e-09
ENSSSCG00000032522	NA	-3.27441	0.00463067
ENSSSCG00000021562	PLXNA4	-3.28303	4.12891e-05
ENSSSCG00000024204	SCN1A	-3.28325	0.00513137
ENSSSCG00000040711	NA	-3.28529	3.00007e-05
ENSSSCG00000028062	NA	-3.28866	0.000851956
ENSSSCG00000040562	C8orf88	-3.29054	5.09342e-07
ENSSSCG00000015212	FEZ1	-3.29859	4.38223e-06
ENSSSCG00000003603	COL16A1	-3.30789	3.89136e-11
ENSSSCG00000038584	FGF12	-3.31276	0.00141681
ENSSSCG00000033070	NA	-3.33586	3.63538e-06
ENSSSCG00000034369	SPSB4	-3.33883	1.23407e-05
ENSSSCG00000021873	CRABP1	-3.35724	0.000116136
ENSSSCG00000006493	PMF1	-3.37476	0.00347605
ENSSSCG00000034102	DGAT2	-3.39468	0.000372837
ENSSSCG00000014570	NRIP3	-3.40815	6.433e-08
ENSSSCG00000036402	MYL9	-3.42346	0.000667301
ENSSSCG00000002398	TMEM63C	-3.43149	0.0084338
ENSSSCG00000032761	LAMA5	-3.43153	0.00827579
ENSSSCG00000036796	VWA7	-3.43398	0.000400525
ENSSSCG00000033997	NA	-3.44203	2.70785e-07
ENSSSCG00000008118	PROM2	-3.56777	2.50704e-06
ENSSSCG00000015211	PKNOX2	-3.5938	2.84252e-18
ENSSSCG00000013576	STXBP2	-3.60202	3.84038e-18
ENSSSCG00000027922	UNC5CL	-3.60577	0.00488112
ENSSSCG00000034921	CLDN19	-3.61253	0.00748742
ENSSSCG00000007678	COL26A1	-3.65403	0.00777663
ENSSSCG00000016364	GPC1	-3.65789	2.57117e-05
ENSSSCG00000032950	SLC25A34	-3.67621	3.31524e-05
ENSSSCG00000006774	PPM1J	-3.68042	2.57155e-20
ENSSSCG00000021374	FXYD1	-3.6839	7.23003e-08
ENSSSCG00000011030	CUBN	-3.69483	2.0268e-19
ENSSSCG00000011355	COL7A1	-3.69647	1.51334e-11
ENSSSCG00000031119	NA	-3.70388	0.00109163
ENSSSCG00000031011	CCDC160	-3.74481	7.74794e-08
ENSSSCG00000037735	NA	-3.74555	0.00566291
ENSSSCG00000036893	PTHLH	-3.75579	0.00182869
ENSSSCG00000028623	RARRES1	-3.78046	1.14672e-08
ENSSSCG00000023585	SERINC2	-3.78841	2.54818e-08
ENSSSCG00000002494	CLMN	-3.79345	2.41821e-06
ENSSSCG00000033000	TIMP4	-3.79735	0.00126215
ENSSSCG00000003508	KIF17	-3.80071	0.001173
ENSSSCG00000022815	PYGB	-3.80744	3.47434e-09
ENSSSCG00000039074	TNFRSF13C	-3.85122	0.000409194
ENSSSCG00000036135	COL1A1	-3.85699	5.31556e-05
ENSSSCG00000037978	NA	-3.8632	0.00208821
ENSSSCG00000010831	DUSP10	-3.86348	2.77108e-11
ENSSSCG00000007232	DUSP15	-3.86778	1.67446e-06
ENSSSCG00000012234	SRPX	-3.86874	5.57653e-09
ENSSSCG00000017982	HES7	-3.87035	0.000231961
ENSSSCG00000003604	ADGRB2	-3.87816	6.98492e-07
ENSSSCG00000029260	NDNF	-3.88732	1.39618e-09
ENSSSCG00000010348	CDHR1	-3.89514	4.02001e-08
ENSSSCG00000022500	IL20RB	-3.89796	2.41931e-05
ENSSSCG00000016754	AEBP1	-3.90642	1.247e-09
ENSSSCG00000011609	FBLN2	-3.92481	5.77719e-12
ENSSSCG00000017585	SAMD14	-3.93848	3.4995e-11
ENSSSCG00000006174	JPH1	-3.9454	4.69825e-06
ENSSSCG00000023760	CLEC14A	-3.94886	0.00140253
ENSSSCG00000026868	LRRC15	-3.96038	1.18019e-09
ENSSSCG00000003975	KCNQ4	-3.96384	0.00234294
ENSSSCG00000009593	ROR2	-3.97934	0.000116136
ENSSSCG00000024492	EPHB1	-4.0117	9.60986e-06
ENSSSCG00000001795	SH3GL3	-4.01311	0.000259962
ENSSSCG00000025869	CABP7	-4.01629	1.47317e-06
ENSSSCG00000015015	ARHGAP20	-4.02126	0.000143645
ENSSSCG00000007857	ACSM3	-4.02903	0.000154093
ENSSSCG00000010949	DAPK1	-4.04401	0.000143645
ENSSSCG00000034328	SP7	-4.0496	0.000552579
ENSSSCG00000004218	RSPO3	-4.05667	0.00140693
ENSSSCG00000038727	GDNF	-4.0718	0.00113736
ENSSSCG00000027325	TRNP1	-4.09145	1.07775e-05
ENSSSCG00000006621	CGN	-4.09214	7.57152e-07
ENSSSCG00000011673	NA	-4.09401	0.00037488
ENSSSCG00000023057	LMO1	-4.1111	0.000405867
ENSSSCG00000015474	PPFIA4	-4.12439	1.18605e-05
ENSSSCG00000038126	MGAT3	-4.18644	0.000664852
ENSSSCG00000031905	KCNS3	-4.20625	0.00246007
ENSSSCG00000003600	TINAGL1	-4.21002	2.3196e-45
ENSSSCG00000022679	COCH	-4.22075	7.65518e-05
ENSSSCG00000005222	SLC1A1	-4.24708	1.32012e-05
ENSSSCG00000008326	TGFA	-4.32575	0.000114125
ENSSSCG00000006183	SBSPON	-4.32651	0.00157099
ENSSSCG00000032684	BOK	-4.33425	1.76581e-10
ENSSSCG00000026068	GRHL1	-4.34197	1.98933e-05
ENSSSCG00000005710	LAMC3	-4.37411	0.00809974
ENSSSCG00000013337	BBOX1	-4.40611	0.00211899
ENSSSCG00000020657	BCAM	-4.40624	0.00340274
ENSSSCG00000015350	THSD7A	-4.41371	9.52104e-06
ENSSSCG00000004565	CA12	-4.42199	9.54218e-09
ENSSSCG00000039522	KIAA1644	-4.43124	0.0034152
ENSSSCG00000028203	NA	-4.50165	3.42655e-05
ENSSSCG00000016652	LRRN3	-4.52415	0.000328845
ENSSSCG00000005177	SH3GL2	-4.57842	0.00960857
ENSSSCG00000013476	CELF5	-4.63537	1.21374e-06
ENSSSCG00000011959	ABI3BP	-4.6389	2.84763e-28
ENSSSCG00000007171	EBF4	-4.64833	2.24406e-07
ENSSSCG00000015540	MR1	-4.65842	0.00112881
ENSSSCG00000011973	COL8A1	-4.67114	1.01691e-15
ENSSSCG00000037539	SORCS2	-4.68256	0.000793192
ENSSSCG00000024678	MEGF6	-4.68993	2.88156e-16
ENSSSCG00000011860	SLC12A8	-4.69131	0.00229479
ENSSSCG00000010879	KIF26B	-4.71763	0.0015192
ENSSSCG00000038801	NPNT	-4.73959	8.82031e-06
ENSSSCG00000035066	MYOC	-4.7654	0.0056812
ENSSSCG00000014047	FGFR4	-4.78869	1.42151e-10
ENSSSCG00000017012	SLIT3	-4.79894	1.49422e-14
ENSSSCG00000035574	NA	-4.80152	0.00648717
ENSSSCG00000008413	GPR75	-4.86969	4.3408e-05
ENSSSCG00000003351	MMP23B	-4.87967	4.03213e-11
ENSSSCG00000008250	NA	-4.9295	0.00295418
ENSSSCG00000035933	MAPK15	-4.96784	0.000390674
ENSSSCG00000032446	C1orf116	-4.98204	7.08961e-05
ENSSSCG00000000206	FAIM2	-5.05492	3.61636e-05
ENSSSCG00000031201	LMOD1	-5.09732	1.53058e-07
ENSSSCG00000000789	CNTN1	-5.10506	2.66896e-05
ENSSSCG00000025783	ENTPD3	-5.14384	0.00114061
ENSSSCG00000023322	NA	-5.14972	3.40964e-06
ENSSSCG00000005452	C9orf152	-5.1819	0.000161738
ENSSSCG00000017951	ATP1B2	-5.19902	1.58295e-10
ENSSSCG00000015019	COLCA2	-5.2115	0.00213616
ENSSSCG00000027053	PACSIN1	-5.25626	0.000808758
ENSSSCG00000036842	NA	-5.26768	1.63085e-11
ENSSSCG00000022635	BEX4	-5.27477	4.95347e-07
ENSSSCG00000013614	CNN1	-5.41923	0.00578672
ENSSSCG00000002341	PAPLN	-5.47207	3.95284e-12
ENSSSCG00000029449	NA	-5.48745	9.149e-06
ENSSSCG00000015334	PDK4	-5.5328	5.98632e-09
ENSSSCG00000002329	MAP3K9	-5.5963	0.00578219
ENSSSCG00000000623	BCL2L14	-5.605	9.3834e-08
ENSSSCG00000009621	PHYHIP	-5.6361	1.49478e-10
ENSSSCG00000026819	NID1	-5.74417	3.15365e-05
ENSSSCG00000005284	GNA14	-5.80394	2.07583e-11
ENSSSCG00000020785	DES	-5.81596	6.88503e-07
ENSSSCG00000029879	LTF	-5.81763	0.00233291
ENSSSCG00000002464	PRIMA1	-5.84908	2.36431e-06
ENSSSCG00000021651	SCN2B	-5.8733	0.000226829
ENSSSCG00000038071	RASL12	-5.93141	5.97579e-08
ENSSSCG00000017343	GFAP	-6.01013	7.83888e-05
ENSSSCG00000027093	FOLH1B	-6.03683	0.00067157
ENSSSCG00000037796	NA	-6.07231	0.000261179
ENSSSCG00000017991	PIK3R5	-6.08297	5.51415e-09
ENSSSCG00000037291	ELAVL4	-6.11999	0.00302263
ENSSSCG00000009045	HHIP	-6.12003	0.000411844
ENSSSCG00000013358	PTPN5	-6.16753	2.71043e-11
ENSSSCG00000008254	NA	-6.17854	0.00206455
ENSSSCG00000022525	ARHGEF5	-6.27064	2.09599e-05
ENSSSCG00000011090	NEBL	-6.29237	4.25442e-09
ENSSSCG00000001715	ENPP5	-6.34636	0.00088176
ENSSSCG00000012576	CHRDL1	-6.38501	6.67817e-05
ENSSSCG00000000040	SEPT3	-6.48017	8.53098e-07
ENSSSCG00000014328	GFRA3	-6.66759	0.000693574
ENSSSCG00000008854	CPE	-6.83619	8.94971e-07
ENSSSCG00000023165	SEMA7A	-6.84094	1.2173e-06
ENSSSCG00000021514	OCLN	-6.88486	0.00559471
ENSSSCG00000011046	ITGA8	-6.94965	0.000372718
ENSSSCG00000004094	PPP1R14C	-6.96855	0.00404994
ENSSSCG00000027941	LSAMP	-7.15439	5.90456e-05
ENSSSCG00000031204	NA	-7.31376	8.26355e-07
ENSSSCG00000007170	CPXM1	-7.45744	3.14437e-07
ENSSSCG00000039486	FAM69C	-7.81848	0.00049744
ENSSSCG00000016331	RAMP1	-7.85845	3.53958e-06
ENSSSCG00000035891	ADGRB1	-8.19513	0.000193975
ENSSSCG00000036201	NPR3	-8.45858	6.25826e-09
ENSSSCG00000038489	BHLHA15	-8.57432	2.06034e-05
ENSSSCG00000024800	DSC3	-8.65952	1.6973e-22
ENSSSCG00000009951	SGSM1	-8.8151	0.000378571
ENSSSCG00000030575	TMEM158	-8.87096	1.71619e-09
ENSSSCG00000011723	MME	-8.88974	5.66283e-08
ENSSSCG00000032151	CPZ	-9.62848	1.7087e-10
ENSSSCG00000008603	MATN3	-13.1981	7.72699e-22
ENSSSCG00000018080	ATP8	-28.9826	0.000171808
