# Supplementary material for: Meniscus gene expression profiling of inner and outer zone meniscus tissue compared to cartilage and passaged monolayer meniscus cells
Source: Sci Rep. 2024 Nov 9;14:27423. doi: 10.1038/s41598-024-78580-3 (PMC11550462; doi:10.1038/s41598-024-78580-3)
Supplement: Supplementary file 2 — Supplementary Dataset 2 [file 41598_2024_78580_MOESM2_ESM.xlsx]

## Sheet: Sheet1
GeneID	GeneName	log2 Fold-change (Outer Meniscus Tissue/Cartilage)	padj
ENSSSCG00000007116	CD93	12.6568	3.05516e-08
ENSSSCG00000035772	CDH5	11.8272	3.17436e-06
ENSSSCG00000008844	KDR	11.6608	6.86647e-09
ENSSSCG00000039416	CXCR4	10.7315	5.11938e-07
ENSSSCG00000001456	NA	10.4507	1.44318e-06
ENSSSCG00000006933	CLCA1	10.0474	5.70265e-15
ENSSSCG00000016031	CALCRL	9.8533	3.11879e-06
ENSSSCG00000017700	CCL3L1	9.8214	8.75816e-11
ENSSSCG00000023591	ADGRF2	9.78464	2.96276e-05
ENSSSCG00000003616	FAM167B	9.73473	0.000228734
ENSSSCG00000000504	PTPRB	9.71035	2.00406e-05
ENSSSCG00000013144	NA	9.59293	0.00144224
ENSSSCG00000023374	SRGN	9.50851	1.08769e-05
ENSSSCG00000007131	CST7	9.28415	5.4757e-09
ENSSSCG00000011129	ITIH5	9.23741	5.37882e-08
ENSSSCG00000008509	RASGRP3	9.22864	0.000233244
ENSSSCG00000016617	WNT16	9.2024	2.60248e-09
ENSSSCG00000028977	DOK6	9.06443	2.28347e-11
ENSSSCG00000001455	NA	9.0599	0.00250787
ENSSSCG00000015203	ROBO4	9.01278	0.000383324
ENSSSCG00000015116	MCAM	9.00986	1.79263e-07
ENSSSCG00000033327	PDGFB	8.98537	8.75673e-05
ENSSSCG00000031536	MYCT1	8.96786	0.00583428
ENSSSCG00000005122	TEK	8.90367	0.000983536
ENSSSCG00000001453	HLA-DRA	8.89105	2.93253e-06
ENSSSCG00000039909	ICAM2	8.88999	1.0769e-05
ENSSSCG00000004894	SERPINB5	8.88276	1.11762e-10
ENSSSCG00000040648	CCL11	8.82406	1.51012e-05
ENSSSCG00000008427	KCNK12	8.8002	8.90581e-17
ENSSSCG00000029371	C5AR1	8.69152	1.84065e-06
ENSSSCG00000017894	WSCD1	8.68706	0.00398396
ENSSSCG00000037910	DUSP6	8.67384	2.25179e-18
ENSSSCG00000040919	RTN4RL2	8.62034	5.15388e-08
ENSSSCG00000030209	MFNG	8.55515	5.79405e-05
ENSSSCG00000033457	NA	8.49162	3.28104e-05
ENSSSCG00000013004	TM7SF2	8.4904	6.48142e-09
ENSSSCG00000030511	LGR5	8.48168	3.00772e-08
ENSSSCG00000006800	CD53	8.41374	0.00113319
ENSSSCG00000000136	CSF2RB	8.39558	0.001584
ENSSSCG00000009745	ADGRD1	8.25503	1.91146e-08
ENSSSCG00000008888	NPY1R	8.20043	3.58885e-05
ENSSSCG00000003521	NA	8.16734	5.72157e-05
ENSSSCG00000006369	F11R	8.08279	0.000109782
ENSSSCG00000036418	SLC8A1	8.07444	4.59536e-07
ENSSSCG00000023187	NA	8.0672	1.04978e-08
ENSSSCG00000005593	OLFML2A	8.02655	5.56251e-11
ENSSSCG00000002919	TYROBP	7.99018	0.000312131
ENSSSCG00000006169	ZFHX4	7.9895	6.97289e-34
ENSSSCG00000006153	FABP5	7.93818	2.65302e-14
ENSSSCG00000008870	GUCY1B3	7.92012	1.67664e-07
ENSSSCG00000014430	ABLIM3	7.88689	5.03858e-05
ENSSSCG00000016450	NOS3	7.87666	0.000140518
ENSSSCG00000016548	NA	7.86707	8.17922e-07
ENSSSCG00000009412	LCP1	7.86363	3.38959e-06
ENSSSCG00000031173	KCNMB4	7.84201	7.07839e-06
ENSSSCG00000016319	GBX2	7.81084	1.77282e-07
ENSSSCG00000008344	ARHGAP25	7.79192	1.27831e-05
ENSSSCG00000037025	PLVAP	7.77646	1.56498e-05
ENSSSCG00000011322	CCR1	7.77469	0.000129909
ENSSSCG00000033909	NA	7.75457	2.76453e-05
ENSSSCG00000035928	NA	7.71971	2.69582e-05
ENSSSCG00000030156	APBB1IP	7.71164	9.99541e-07
ENSSSCG00000009580	S1PR3	7.70721	5.15823e-07
ENSSSCG00000037184	GPR4	7.70406	0.000106727
ENSSSCG00000013102	MS4A7	7.67188	1.49011e-05
ENSSSCG00000017723	CCL2	7.66006	6.16706e-10
ENSSSCG00000035067	NA	7.65839	1.46402e-08
ENSSSCG00000004369	PRDM1	7.63233	2.20127e-06
ENSSSCG00000013886	B3GNT3	7.62155	0.00100281
ENSSSCG00000037206	NA	7.58837	4.3434e-08
ENSSSCG00000002806	MMP15	7.57249	0.00010497
ENSSSCG00000038956	HEYL	7.56545	0.0038033
ENSSSCG00000034297	HES2	7.54027	0.000124359
ENSSSCG00000022309	GPR34	7.513	7.0053e-05
ENSSSCG00000009589	SYK	7.49215	5.97238e-05
ENSSSCG00000027196	NA	7.45818	0.00032761
ENSSSCG00000005243	PGM5	7.45223	0.000599574
ENSSSCG00000012229	GP91-PHOX	7.44463	0.00278817
ENSSSCG00000005994	SNTB1	7.29262	8.00205e-17
ENSSSCG00000002014	JPH4	7.28243	1.74681e-06
ENSSSCG00000027272	PIK3CG	7.28111	0.000821896
ENSSSCG00000011453	ITIH4	7.25819	0.000253697
ENSSSCG00000016298	INPP5D	7.25631	0.00023883
ENSSSCG00000007350	PPP1R16B	7.24915	0.000105747
ENSSSCG00000003231	NKG7	7.2343	0.000281888
ENSSSCG00000007436	MMP9	7.20561	7.04282e-06
ENSSSCG00000009520	ZIC2	7.16405	5.12235e-06
ENSSSCG00000009477	EDNRB	7.13402	0.000833484
ENSSSCG00000040681	FABP4	7.12472	0.000210786
ENSSSCG00000009457	DACH1	7.10411	0.00576729
ENSSSCG00000039841	SHC3	7.08539	3.21508e-06
ENSSSCG00000034722	CCL14	7.0608	0.00596173
ENSSSCG00000006372	ARHGAP30	7.04769	0.00213539
ENSSSCG00000037426	NA	7.02845	0.00289605
ENSSSCG00000036314	HHEX	7.02596	0.0020488
ENSSSCG00000027790	NA	7.02054	9.45562e-05
ENSSSCG00000016662	TBX20	7.01777	1.90134e-05
ENSSSCG00000030921	APOA1	7.0059	2.74434e-05
ENSSSCG00000036618	NA	6.99936	0.00132152
ENSSSCG00000008147	FHL2	6.98443	1.46516e-19
ENSSSCG00000016868	NA	6.93863	3.3677e-06
ENSSSCG00000000712	VWF	6.93413	0.000156297
ENSSSCG00000014395	PCDH12	6.92895	7.98111e-12
ENSSSCG00000016614	PTPRZ1	6.92455	2.27472e-09
ENSSSCG00000027826	NA	6.91658	1.14663e-10
ENSSSCG00000035495	KITLG	6.85995	0.000674401
ENSSSCG00000018050	NA	6.8584	0.00890084
ENSSSCG00000039053	VGF	6.83001	7.88632e-07
ENSSSCG00000004340	FHL5	6.82102	0.00619607
ENSSSCG00000024495	NA	6.79421	0.00104716
ENSSSCG00000007485	BCAS1	6.7929	9.56619e-12
ENSSSCG00000017538	HOXB7	6.78302	0.00602864
ENSSSCG00000029753	CYTIP	6.74812	7.85286e-05
ENSSSCG00000023527	NRROS	6.74638	0.000168143
ENSSSCG00000022031	CHST2	6.70502	7.01948e-16
ENSSSCG00000003278	NA	6.70341	0.00146916
ENSSSCG00000001841	RHCG	6.65362	0.000176618
ENSSSCG00000006474	NES	6.65064	6.46524e-05
ENSSSCG00000006264	OPRK1	6.64761	0.00820091
ENSSSCG00000011524	CHL1	6.64107	0.00998917
ENSSSCG00000024344	CCR5	6.62353	0.00178793
ENSSSCG00000012135	VEGFD	6.61902	7.99099e-06
ENSSSCG00000007079	FLRT3	6.6112	1.80482e-05
ENSSSCG00000000571	ABCC9	6.60732	0.00128906
ENSSSCG00000015979	HOXD13	6.59947	0.00032259
ENSSSCG00000005249	FAM189A2	6.57032	8.76343e-08
ENSSSCG00000006893	BCAR3	6.56577	3.05452e-09
ENSSSCG00000009535	EFNB2	6.55583	1.59361e-08
ENSSSCG00000003069	KCNN4	6.55386	6.4029e-15
ENSSSCG00000015846	RBPMS	6.5387	0.000144272
ENSSSCG00000006350	NA	6.51072	0.00616063
ENSSSCG00000036237	ITGA7	6.47616	0.000358824
ENSSSCG00000007130	SYNDIG1	6.47119	0.000669822
ENSSSCG00000012680	GPC3	6.46625	3.35546e-06
ENSSSCG00000038783	IGFBP3	6.4645	5.98252e-08
ENSSSCG00000006034	RSPO2	6.45851	1.20908e-10
ENSSSCG00000001439	GPSM3	6.44905	0.000522049
ENSSSCG00000014851	SLCO2B1	6.44639	0.00277718
ENSSSCG00000016900	ESM1	6.44501	1.70322e-11
ENSSSCG00000036274	NA	6.42832	3.54231e-06
ENSSSCG00000013106	PTGDR2	6.41724	0.00422117
ENSSSCG00000032135	NA	6.41575	0.00793632
ENSSSCG00000017448	KRT14	6.39038	2.92351e-05
ENSSSCG00000032601	RASSF2	6.37419	0.00111769
ENSSSCG00000012126	NA	6.36674	2.3159e-05
ENSSSCG00000006379	CD48	6.317	0.00986325
ENSSSCG00000017874	ATP2A3	6.2985	1.78975e-07
ENSSSCG00000015200	ESAM	6.2821	1.38496e-05
ENSSSCG00000035420	HES4	6.27189	1.67164e-08
ENSSSCG00000040036	NA	6.25891	0.00144079
ENSSSCG00000000916	LUM	6.24926	1.94989e-17
ENSSSCG00000009446	PCDH17	6.24768	2.25696e-06
ENSSSCG00000013473	GNA15	6.24258	0.00257426
ENSSSCG00000011038	MRC1	6.23902	0.00267153
ENSSSCG00000017204	ITGB4	6.21637	1.95673e-05
ENSSSCG00000011241	DCLK3	6.20325	0.000422768
ENSSSCG00000006415	CADM3	6.20177	0.00293477
ENSSSCG00000017445	KRT13	6.20052	0.000317114
ENSSSCG00000022370	TNFSF9	6.19709	0.000398557
ENSSSCG00000013307	LMO2	6.18944	5.12826e-05
ENSSSCG00000001068	CAP2	6.17909	8.72542e-05
ENSSSCG00000016668	PDE1C	6.17473	0.000168874
ENSSSCG00000013667	COL5A3	6.16792	8.42548e-07
ENSSSCG00000011721	P2RY1	6.16296	8.542e-05
ENSSSCG00000012952	TMEM151A	6.15351	2.36669e-09
ENSSSCG00000014869	LRRC32	6.15272	0.000120315
ENSSSCG00000031898	CALHM5	6.14867	0.000176429
ENSSSCG00000026618	CAVIN2	6.10783	0.00263287
ENSSSCG00000014157	NR2F1	6.08579	0.00123653
ENSSSCG00000026211	NRN1	6.07797	2.45144e-10
ENSSSCG00000028460	S1PR5	6.03298	0.000359408
ENSSSCG00000022499	TLX2	6.01705	0.000331942
ENSSSCG00000033009	NA	6.00222	0.00153658
ENSSSCG00000015355	DGKB	5.96645	0.00452201
ENSSSCG00000007240	HCK	5.94935	0.00551099
ENSSSCG00000017236	CD300C	5.94477	0.00262652
ENSSSCG00000039627	TMEM200C	5.93709	0.00308313
ENSSSCG00000032241	GPNMB	5.92572	4.86124e-09
ENSSSCG00000001422	C2	5.91718	3.01919e-20
ENSSSCG00000028996	ALDH1A1	5.91238	6.01878e-05
ENSSSCG00000038345	IKZF1	5.85838	0.00314648
ENSSSCG00000017008	DOCK2	5.85365	0.00889383
ENSSSCG00000032193	NKAIN1	5.84103	0.00102898
ENSSSCG00000015403	HGF	5.81917	0.00649217
ENSSSCG00000032803	CYP2S1	5.81297	0.00326722
ENSSSCG00000035176	SEMA6B	5.78312	0.000792205
ENSSSCG00000017548	NGFR	5.76518	0.00190652
ENSSSCG00000007927	PPL	5.73828	0.000340167
ENSSSCG00000010757	EBF3	5.72794	0.000374824
ENSSSCG00000038963	NA	5.72761	4.14056e-09
ENSSSCG00000009642	STC1	5.71986	0.00152497
ENSSSCG00000038036	NA	5.70448	0.000424109
ENSSSCG00000023328	GPM6A	5.69961	4.3353e-05
ENSSSCG00000016892	FST	5.68529	4.19666e-05
ENSSSCG00000002490	GSC	5.67383	8.30642e-10
ENSSSCG00000008090	IL1A	5.67306	0.000145912
ENSSSCG00000027726	DLL1	5.66516	0.000499069
ENSSSCG00000037865	SOX18	5.65242	3.60679e-05
ENSSSCG00000004434	FRK	5.63255	0.000691073
ENSSSCG00000010209	FAM13C	5.61257	0.000203739
ENSSSCG00000006947	SYDE2	5.60269	1.17846e-31
ENSSSCG00000010908	PTPRC	5.59634	0.00651297
ENSSSCG00000015656	FCMR	5.59549	0.00205326
ENSSSCG00000033918	NA	5.56127	0.00637013
ENSSSCG00000010651	ABLIM1	5.55919	6.17886e-14
ENSSSCG00000009148	LEF1	5.5579	0.00660613
ENSSSCG00000039512	RBP5	5.55535	0.00302362
ENSSSCG00000006463	PEAR1	5.55166	0.00149266
ENSSSCG00000032341	AIF1	5.54554	0.00565468
ENSSSCG00000033350	NA	5.53783	0.00639797
ENSSSCG00000000810	AMIGO2	5.52592	0.000404566
ENSSSCG00000036810	ARL11	5.51503	0.00804301
ENSSSCG00000029545	GPRC5D	5.49336	0.00135843
ENSSSCG00000033941	C2orf88	5.48334	0.00123176
ENSSSCG00000012076	MX2	5.46939	5.22026e-09
ENSSSCG00000040822	RERGL	5.4603	0.00383867
ENSSSCG00000031329	ST8SIA1	5.45185	3.65066e-51
ENSSSCG00000016237	DOCK10	5.44504	0.00238668
ENSSSCG00000005203	IL33	5.41754	0.00143708
ENSSSCG00000009475	SLAIN1	5.41405	1.31727e-05
ENSSSCG00000026330	GIP	5.41352	4.3392e-07
ENSSSCG00000006312	GPA33	5.39533	0.00520387
ENSSSCG00000017533	HOXB2	5.37567	0.00542286
ENSSSCG00000008866	GUCY1A3	5.37413	5.56614e-06
ENSSSCG00000012787	L1CAM	5.36602	0.00434891
ENSSSCG00000025969	PTPRR	5.32141	0.00213539
ENSSSCG00000005278	NA	5.29953	2.55055e-12
ENSSSCG00000006357	FCER1G	5.26821	0.000723864
ENSSSCG00000000291	GPR84	5.26791	8.88054e-07
ENSSSCG00000016689	TRIL	5.24391	0.00183225
ENSSSCG00000024022	TRPC6	5.22927	0.00395786
ENSSSCG00000031897	GIMAP7	5.21961	0.000699207
ENSSSCG00000024136	AMPH	5.1788	4.81546e-07
ENSSSCG00000006391	ATP1A2	5.16574	0.000247468
ENSSSCG00000006811	SLC6A17	5.1366	1.77755e-15
ENSSSCG00000007529	SYCP2	5.1238	3.02232e-06
ENSSSCG00000003722	CDH2	5.10555	0.0039088
ENSSSCG00000040981	GMFG	5.10176	0.00430041
ENSSSCG00000005504	BRINP1	5.09846	0.00253136
ENSSSCG00000008648	RSAD2	5.05554	3.44377e-10
ENSSSCG00000015796	PDLIM3	5.02667	0.00893283
ENSSSCG00000024166	SLC2A6	5.02438	0.000124346
ENSSSCG00000017814	NA	4.98751	0.000999103
ENSSSCG00000011877	CD86	4.98259	0.00088239
ENSSSCG00000006163	PKIA	4.97542	7.76636e-07
ENSSSCG00000006187	MSC	4.97259	3.73736e-21
ENSSSCG00000028711	CASP1	4.96976	0.00516369
ENSSSCG00000001440	NOTCH4	4.94505	7.4252e-06
ENSSSCG00000040411	CCDC69	4.93349	0.00107598
ENSSSCG00000004907	CCBE1	4.91888	9.91053e-07
ENSSSCG00000015402	CACNA2D1	4.90217	1.88954e-08
ENSSSCG00000011245	ITGA9	4.89705	6.29586e-12
ENSSSCG00000032709	ARL4A	4.87501	4.07626e-06
ENSSSCG00000004167	MYB	4.86402	0.00538034
ENSSSCG00000017277	PECAM1	4.86201	3.41376e-06
ENSSSCG00000034610	NA	4.84374	0.000717729
ENSSSCG00000039798	SLC11A1	4.84033	4.36809e-05
ENSSSCG00000031361	CELSR1	4.82072	0.00212835
ENSSSCG00000026594	NA	4.81519	0.00187466
ENSSSCG00000038610	INHBB	4.80819	2.55276e-05
ENSSSCG00000040575	ISG15	4.77437	1.48905e-16
ENSSSCG00000017493	ZPBP2	4.76311	0.00575727
ENSSSCG00000015356	AGMO	4.75616	0.00378676
ENSSSCG00000012307	CCNB3	4.72924	4.63154e-07
ENSSSCG00000007649	GPC2	4.72828	0.006805
ENSSSCG00000017893	PIMREG	4.70379	9.78155e-08
ENSSSCG00000015774	NA	4.69495	1.06446e-17
ENSSSCG00000034692	SH3BP4	4.69235	4.16668e-10
ENSSSCG00000013023	RASGRP2	4.61144	0.00536757
ENSSSCG00000024396	NOVA1	4.59894	6.41431e-18
ENSSSCG00000010473	EXOC6	4.58782	0.000355909
ENSSSCG00000007336	NNAT	4.58204	1.14496e-08
ENSSSCG00000035937	DPT	4.57983	1.57934e-10
ENSSSCG00000012479	PCDH19	4.57957	0.00757298
ENSSSCG00000006851	NA	4.5663	0.00617297
ENSSSCG00000018758	ssc-mir-214	4.56102	0.000297431
ENSSSCG00000039946	CD34	4.55908	0.00021239
ENSSSCG00000022289	PCDH1	4.54274	0.000178451
ENSSSCG00000016009	ITGA4	4.53266	0.000184157
ENSSSCG00000011806	MASP1	4.52663	3.73228e-06
ENSSSCG00000031648	WISP2	4.52272	3.48302e-05
ENSSSCG00000015771	NEIL3	4.5137	3.00551e-05
ENSSSCG00000032826	KCTD16	4.46442	0.00316851
ENSSSCG00000002440	NA	4.46381	0.00716884
ENSSSCG00000013401	DKK3	4.45433	2.13417e-08
ENSSSCG00000012137	BMX	4.44895	0.00231374
ENSSSCG00000020953	NA	4.43012	0.00535404
ENSSSCG00000008278	LBX2	4.42416	0.00451546
ENSSSCG00000004540	ONECUT2	4.41245	0.00509282
ENSSSCG00000006359	ADAMTS4	4.39427	3.55252e-09
ENSSSCG00000033190	NA	4.38082	9.53498e-08
ENSSSCG00000032383	NA	4.35788	0.000297999
ENSSSCG00000009953	NA	4.33218	0.000971018
ENSSSCG00000012315	SYNJ2	4.32885	2.05866e-08
ENSSSCG00000004475	NA	4.32801	0.00238705
ENSSSCG00000034973	CXCL12	4.32441	0.00011231
ENSSSCG00000036747	WAS	4.32288	5.24481e-05
ENSSSCG00000030548	HERC5	4.311	1.00462e-15
ENSSSCG00000032843	AHRR	4.30137	3.07396e-12
ENSSSCG00000035297	ISG12(A)	4.30118	3.29483e-06
ENSSSCG00000011576	HRH1	4.29325	1.91469e-06
ENSSSCG00000009759	SCARB1	4.28	8.25813e-23
ENSSSCG00000009468	KCTD12	4.27323	1.48388e-21
ENSSSCG00000011440	SEMA3G	4.26077	0.000281888
ENSSSCG00000005128	TUSC1	4.25587	4.39131e-07
ENSSSCG00000037337	BRSK2	4.25555	0.00632798
ENSSSCG00000033734	NA	4.25285	0.00904804
ENSSSCG00000005530	LHX6	4.2504	0.00953111
ENSSSCG00000007648	GAL3ST4	4.2419	0.000275034
ENSSSCG00000035027	ZDHHC14	4.22955	4.20439e-06
ENSSSCG00000015487	TNFSF18	4.22346	0.000660127
ENSSSCG00000032656	BRSK1	4.21367	4.75639e-05
ENSSSCG00000022258	NA	4.20466	0.00240358
ENSSSCG00000004822	ALDH1A3	4.18692	1.78274e-16
ENSSSCG00000003920	HPDL	4.18322	0.00149304
ENSSSCG00000011463	IL17RD	4.1823	7.27877e-10
ENSSSCG00000029849	S1PR1	4.18082	3.25537e-08
ENSSSCG00000000853	NT5DC3	4.17577	1.88683e-08
ENSSSCG00000007112	PAX1	4.17012	6.3288e-05
ENSSSCG00000000602	RERG	4.16775	6.29586e-12
ENSSSCG00000033235	NA	4.15948	0.000367575
ENSSSCG00000016343	TWIST2	4.13355	7.63916e-06
ENSSSCG00000000295	NCKAP1L	4.1146	0.0097005
ENSSSCG00000035055	NA	4.11233	2.21982e-06
ENSSSCG00000009132	ENPEP	4.09038	0.00337531
ENSSSCG00000004646	ATP8B4	4.08977	0.000776522
ENSSSCG00000022337	SERPINB11	4.06171	1.88172e-06
ENSSSCG00000015716	MARCO	4.05886	1.2724e-07
ENSSSCG00000017328	ARHGAP27	4.04788	4.27241e-05
ENSSSCG00000032749	PCDH18	4.04209	1.23882e-05
ENSSSCG00000014441	CSF1R	4.04005	2.04272e-05
ENSSSCG00000014976	ARHGAP42	4.02893	4.62222e-08
ENSSSCG00000029326	CCNB1	4.02775	3.01759e-08
ENSSSCG00000005025	TRIM9	4.01236	0.00593837
ENSSSCG00000010561	TLX1	4.00578	2.59571e-05
ENSSSCG00000015357	MEOX2	4.00102	8.0156e-10
ENSSSCG00000012824	GAB3	3.99728	1.80776e-05
ENSSSCG00000001457	SLA-DQB1	3.99155	0.00793832
ENSSSCG00000024000	EFCC1	3.97315	0.00326636
ENSSSCG00000014987	MMP12	3.96281	8.82415e-10
ENSSSCG00000004466	TTK	3.9609	4.08717e-06
ENSSSCG00000036768	PRAG1	3.95019	0.0064703
ENSSSCG00000021597	PHLDA2	3.93986	9.55637e-51
ENSSSCG00000009655	EBF2	3.93726	2.77512e-08
ENSSSCG00000034682	NA	3.93593	0.00833493
ENSSSCG00000031661	C12orf75	3.92544	5.42831e-07
ENSSSCG00000033262	CD74	3.9084	0.000414488
ENSSSCG00000013041	FERMT3	3.89175	0.000537451
ENSSSCG00000033443	DEPDC1	3.8808	0.000385811
ENSSSCG00000012741	NA	3.8687	2.89964e-07
ENSSSCG00000022345	CHN1	3.86794	4.34904e-25
ENSSSCG00000001765	ADAMTS7	3.85603	0.000247742
ENSSSCG00000016083	PLCL1	3.85185	0.00101979
ENSSSCG00000035256	NA	3.84971	0.00156968
ENSSSCG00000023788	TBC1D30	3.84306	0.000417974
ENSSSCG00000008187	KIAA1211L	3.83576	0.00980577
ENSSSCG00000017879	SPNS2	3.81851	0.000586625
ENSSSCG00000031356	HES1	3.8104	7.90877e-22
ENSSSCG00000039994	ACTRT3	3.80847	0.00981686
ENSSSCG00000007528	PHACTR3	3.79284	8.96974e-07
ENSSSCG00000014927	NOX4	3.79186	1.72804e-05
ENSSSCG00000003437	TNFRSF8	3.78942	0.000415847
ENSSSCG00000008874	TMEM144	3.75373	2.19963e-11
ENSSSCG00000017754	NA	3.74257	6.03515e-06
ENSSSCG00000003170	SLC17A7	3.72619	1.75628e-06
ENSSSCG00000013352	E2F8	3.72166	4.03021e-06
ENSSSCG00000022347	WNT11	3.71989	3.17436e-06
ENSSSCG00000036157	BARX2	3.70784	0.00490482
ENSSSCG00000035908	NA	3.70606	0.000975378
ENSSSCG00000010865	EXO1	3.69758	1.96962e-06
ENSSSCG00000009429	TNFSF11	3.68948	0.00213748
ENSSSCG00000023745	MCOLN3	3.67799	0.00300071
ENSSSCG00000013387	NA	3.67036	1.28514e-06
ENSSSCG00000023305	NA	3.65047	3.0744e-07
ENSSSCG00000032580	MGST1	3.64627	1.34483e-08
ENSSSCG00000007366	MYBL2	3.64426	1.34871e-10
ENSSSCG00000006497	MEX3A	3.6325	0.00113385
ENSSSCG00000038080	EMCN	3.61458	0.00904022
ENSSSCG00000009278	FGF9	3.56755	1.4646e-05
ENSSSCG00000039751	NLRC5	3.55651	9.6596e-06
ENSSSCG00000005975	MTSS1	3.55649	1.60896e-09
ENSSSCG00000010701	BTBD16	3.55573	4.21529e-09
ENSSSCG00000028662	PDE3A	3.55332	1.62098e-08
ENSSSCG00000008647	CMPK2	3.55041	4.08241e-17
ENSSSCG00000008348	PLEK	3.53874	4.86124e-09
ENSSSCG00000012595	LRCH2	3.53721	0.0013116
ENSSSCG00000040047	NA	3.53542	0.00016075
ENSSSCG00000000146	NA	3.53227	0.00946437
ENSSSCG00000010452	IFIT1	3.5264	1.77962e-09
ENSSSCG00000031380	NA	3.51902	1.52546e-08
ENSSSCG00000016258	DNER	3.50917	4.932e-06
ENSSSCG00000034870	NA	3.50876	7.66729e-06
ENSSSCG00000004195	ARG1	3.49363	2.12011e-08
ENSSSCG00000016687	CHN2	3.49208	0.000648263
ENSSSCG00000011867	MYLK	3.49034	5.77826e-09
ENSSSCG00000026729	TMEM150C	3.47813	0.000126179
ENSSSCG00000038290	RNF182	3.47471	6.44091e-06
ENSSSCG00000031589	NA	3.47018	0.000270551
ENSSSCG00000015444	LAMB1	3.45719	1.5803e-14
ENSSSCG00000040707	RASEF	3.44725	0.000316381
ENSSSCG00000004661	MYEF2	3.44625	2.24898e-22
ENSSSCG00000002651	CDT1	3.44528	7.3327e-11
ENSSSCG00000007508	ZBP1	3.42929	8.10982e-11
ENSSSCG00000009881	OAS2	3.42908	5.33551e-10
ENSSSCG00000021460	NYX	3.4269	3.82003e-06
ENSSSCG00000003374	ESPN	3.41817	0.000392321
ENSSSCG00000038929	CEMIP	3.41134	1.5941e-09
ENSSSCG00000000530	FGD4	3.40893	1.2437e-05
ENSSSCG00000002635	SPIRE2	3.38811	1.35234e-25
ENSSSCG00000021612	ARHGAP28	3.38009	1.05048e-05
ENSSSCG00000006031	TMEM74	3.37562	0.0064775
ENSSSCG00000015604	NEK2	3.37346	4.59167e-07
ENSSSCG00000005995	MTBP	3.37039	2.07081e-06
ENSSSCG00000023501	CCKAR	3.3578	0.00355722
ENSSSCG00000009410	RUBCNL	3.35474	3.74543e-07
ENSSSCG00000032710	E2F2	3.34192	0.00365017
ENSSSCG00000015085	IL10RA	3.3208	1.02029e-06
ENSSSCG00000020963	EPDR1	3.31635	2.65789e-06
ENSSSCG00000039488	SPON2	3.31436	4.10152e-08
ENSSSCG00000011486	C3orf14	3.30415	0.00106339
ENSSSCG00000031733	AKAP12	3.30246	0.00617185
ENSSSCG00000026098	CMYA5	3.28234	0.005255
ENSSSCG00000013296	SLC1A2	3.27496	0.0013428
ENSSSCG00000022945	UCHL1	3.25133	9.0491e-15
ENSSSCG00000025980	CHMP4C	3.23771	1.37754e-13
ENSSSCG00000005911	OPLAH	3.23667	0.000575522
ENSSSCG00000027157	SLC40A1	3.23306	5.71221e-11
ENSSSCG00000011212	RARB	3.22679	5.77637e-12
ENSSSCG00000000002	GTSE1	3.2213	9.66946e-06
ENSSSCG00000003669	MFSD2A	3.20225	0.000476147
ENSSSCG00000015773	NA	3.20135	0.00169906
ENSSSCG00000003973	CTPS1	3.19708	6.36992e-20
ENSSSCG00000010568	NPM3	3.19531	5.09776e-22
ENSSSCG00000021343	ZEB2	3.19266	9.28259e-10
ENSSSCG00000040351	NA	3.19196	0.00327811
ENSSSCG00000037278	NA	3.18547	0.00290727
ENSSSCG00000035195	HNMT	3.17135	3.54894e-05
ENSSSCG00000032225	LRRC31	3.16435	1.36034e-14
ENSSSCG00000039548	PTGFR	3.15414	1.28172e-11
ENSSSCG00000010303	SYNPO2L	3.15023	0.0019634
ENSSSCG00000040184	LMO7	3.14555	8.54826e-05
ENSSSCG00000012855	SLC22A18	3.13222	1.57861e-05
ENSSSCG00000032123	SPX	3.13122	6.95529e-05
ENSSSCG00000001081	SOX4	3.12541	1.54432e-08
ENSSSCG00000015559	NCF2	3.11643	0.00482336
ENSSSCG00000015326	COL1A2	3.11493	3.21893e-13
ENSSSCG00000022300	MAT2A	3.1132	1.19381e-41
ENSSSCG00000032282	ACP5	3.11202	0.00751112
ENSSSCG00000034802	NA	3.09131	4.08241e-17
ENSSSCG00000021712	HERC6	3.09124	9.08353e-31
ENSSSCG00000013297	CD44	3.09071	4.34316e-15
ENSSSCG00000008943	SLC4A4	3.08611	0.000153533
ENSSSCG00000015579	PTGS2	3.08361	5.24046e-08
ENSSSCG00000026748	PLK1	3.07004	0.000173591
ENSSSCG00000017376	MEOX1	3.06921	1.1365e-06
ENSSSCG00000033526	BAG2	3.06837	1.48278e-08
ENSSSCG00000023379	UBE2L6	3.06248	9.08282e-15
ENSSSCG00000005305	UNC13B	3.06065	7.8822e-05
ENSSSCG00000014326	KIF20A	3.04984	1.35961e-06
ENSSSCG00000007423	UBE2C	3.04887	9.59862e-07
ENSSSCG00000004969	NA	3.04732	1.56681e-05
ENSSSCG00000015366	PRPS1L1	3.03692	0.000216423
ENSSSCG00000026454	NA	3.02709	4.30257e-08
ENSSSCG00000024060	LIPT2	3.02561	1.36578e-06
ENSSSCG00000031831	CADM1	3.02553	0.000483875
ENSSSCG00000012845	CEND1	3.02505	0.000362441
ENSSSCG00000000950	E2F7	3.01467	7.92267e-05
ENSSSCG00000032251	MAFB	3.01025	0.000252424
ENSSSCG00000014988	MMP13	3.00107	0.00580833
ENSSSCG00000004572	NA	2.99751	2.97643e-10
ENSSSCG00000007501	BMP7	2.98802	6.7988e-06
ENSSSCG00000040685	NA	2.97984	0.00239322
ENSSSCG00000033809	IFITM10	2.97685	0.00185039
ENSSSCG00000031806	NA	2.97521	0.00670989
ENSSSCG00000017416	DHX58	2.96617	3.24468e-13
ENSSSCG00000029754	SLC39A2	2.95603	2.07054e-05
ENSSSCG00000021383	CGAS	2.95482	8.42548e-07
ENSSSCG00000010535	HPSE2	2.95118	0.00250168
ENSSSCG00000022081	PHLDB2	2.94357	0.000871233
ENSSSCG00000035690	SFPQ	2.94131	1.06696e-29
ENSSSCG00000034151	RNPEP	2.93957	2.14059e-13
ENSSSCG00000009927	FAM222A	2.93942	0.00319521
ENSSSCG00000040025	NANOS1	2.93333	0.00264661
ENSSSCG00000016519	AKR1D1	2.93194	1.68347e-06
ENSSSCG00000032320	TCIM	2.92962	0.00303054
ENSSSCG00000017032	NA	2.92604	2.77215e-05
ENSSSCG00000006764	PTPN22	2.92204	1.15246e-10
ENSSSCG00000026302	NA	2.91097	0.00281513
ENSSSCG00000013776	DDX39A	2.89157	1.18906e-33
ENSSSCG00000005056	DLGAP5	2.88724	7.27968e-05
ENSSSCG00000022202	TOX2	2.87835	0.00318199
ENSSSCG00000000521	PHLDA1	2.87542	1.26104e-16
ENSSSCG00000014565	NA	2.86345	2.86436e-08
ENSSSCG00000039419	SLCO4A1	2.86293	7.20704e-12
ENSSSCG00000007351	FAM83D	2.85595	0.000476201
ENSSSCG00000024158	ANO1	2.84379	0.00207683
ENSSSCG00000023684	MT1A	2.82102	3.18222e-07
ENSSSCG00000028805	PTPRM	2.81196	1.76608e-11
ENSSSCG00000024591	ETV1	2.80855	2.07048e-31
ENSSSCG00000000024	PARVB	2.80583	1.94417e-08
ENSSSCG00000012026	ADAMTS1	2.80117	0.00185039
ENSSSCG00000012730	AFF2	2.80106	1.88511e-05
ENSSSCG00000034913	NA	2.79817	2.35272e-07
ENSSSCG00000014362	HBEGF	2.7934	4.33033e-08
ENSSSCG00000030565	GRIA4	2.78499	0.0001313
ENSSSCG00000017178	SPHK1	2.77575	1.85878e-11
ENSSSCG00000027372	SAMD9	2.7697	1.47763e-18
ENSSSCG00000013400	MICAL2	2.76953	2.17011e-08
ENSSSCG00000034884	IRX1	2.7692	6.26816e-05
ENSSSCG00000039107	NA	2.76255	1.36121e-05
ENSSSCG00000016123	PARD3B	2.7582	3.85643e-19
ENSSSCG00000037914	IL17RB	2.75541	0.000889162
ENSSSCG00000032434	PLAUR	2.74977	4.08241e-17
ENSSSCG00000010896	ASPM	2.74424	0.00290525
ENSSSCG00000002923	WDR62	2.72908	1.47499e-08
ENSSSCG00000037120	TK1	2.72153	9.35399e-06
ENSSSCG00000010654	ATRNL1	2.71396	8.542e-05
ENSSSCG00000012119	NA	2.71139	6.021e-12
ENSSSCG00000036724	CRYAB	2.71002	5.0385e-06
ENSSSCG00000003697	NDC80	2.7096	0.000424814
ENSSSCG00000004053	TAGAP	2.69424	0.000245159
ENSSSCG00000009839	NA	2.69311	0.0024379
ENSSSCG00000016068	HECW2	2.69127	0.00183724
ENSSSCG00000011914	ZDHHC23	2.69098	7.10986e-11
ENSSSCG00000034364	NA	2.69067	0.000317114
ENSSSCG00000022112	DOCK9	2.68277	4.34579e-07
ENSSSCG00000022292	NPL	2.68101	0.00613217
ENSSSCG00000004891	SERPINB7	2.68082	1.07209e-06
ENSSSCG00000004049	ACAT2	2.67637	2.11415e-22
ENSSSCG00000017927	BCL6B	2.67381	0.00463209
ENSSSCG00000016129	GPR1	2.65065	0.00904022
ENSSSCG00000031579	NA	2.65021	0.000201485
ENSSSCG00000026326	CCNF	2.64957	3.49327e-05
ENSSSCG00000016535	CALD1	2.64885	2.85328e-12
ENSSSCG00000031503	PRRX1	2.64743	1.1122e-39
ENSSSCG00000002849	NA	2.6443	0.000121828
ENSSSCG00000016823	NA	2.6425	1.89166e-05
ENSSSCG00000001888	RPP25	2.63913	0.000743302
ENSSSCG00000014113	HOMER1	2.63406	2.91721e-05
ENSSSCG00000039216	CENPN	2.63185	6.02892e-06
ENSSSCG00000012027	ADAMTS5	2.62871	3.52117e-07
ENSSSCG00000034551	SCX	2.62742	8.62267e-11
ENSSSCG00000012077	MX1	2.62621	1.16421e-13
ENSSSCG00000012967	FOSL1	2.62451	1.17648e-14
ENSSSCG00000016658	ANLN	2.62406	1.95092e-07
ENSSSCG00000030415	DPP3	2.61958	1.33532e-23
ENSSSCG00000030408	DDX58	2.61423	2.03902e-11
ENSSSCG00000038055	CORO1A	2.60904	2.00125e-05
ENSSSCG00000029949	CD248	2.60779	0.00118901
ENSSSCG00000034905	MVD	2.60677	2.48354e-11
ENSSSCG00000011456	CHDH	2.60073	1.61842e-05
ENSSSCG00000004509	LIPG	2.59981	0.00136845
ENSSSCG00000015496	CENPL	2.59898	3.42131e-05
ENSSSCG00000030469	NA	2.59619	0.00015584
ENSSSCG00000025741	SNX20	2.59188	2.90997e-07
ENSSSCG00000037098	C19orf81	2.5905	0.00305562
ENSSSCG00000000766	CECR2	2.58941	2.95908e-06
ENSSSCG00000006035	ANGPT1	2.58678	5.87133e-06
ENSSSCG00000021657	SATB2	2.57789	4.7221e-12
ENSSSCG00000014994	PDGFD	2.57492	7.56107e-12
ENSSSCG00000001988	ADCY4	2.57483	0.00987695
ENSSSCG00000031759	TM6SF2	2.57416	0.00426162
ENSSSCG00000023716	TNFAIP6	2.56167	3.83123e-09
ENSSSCG00000027348	WIPF1	2.5382	1.12859e-09
ENSSSCG00000012950	RIN1	2.52646	1.49954e-11
ENSSSCG00000003651	RHBDL2	2.52454	1.17758e-06
ENSSSCG00000016067	STK17B	2.51649	8.6588e-09
ENSSSCG00000029151	RASIP1	2.51627	0.000364805
ENSSSCG00000005781	TARSL2	2.50802	0.0096647
ENSSSCG00000033337	ARHGDIB	2.50475	9.62664e-05
ENSSSCG00000040207	P2RY2	2.50359	8.17386e-05
ENSSSCG00000008901	PAICS	2.50266	8.12147e-05
ENSSSCG00000004588	CCNB2	2.49757	5.26077e-05
ENSSSCG00000027378	SH3PXD2B	2.48376	0.000100033
ENSSSCG00000038185	EREG	2.47718	0.00302053
ENSSSCG00000010210	SLC16A9	2.47348	0.00527324
ENSSSCG00000009650	DOCK5	2.47297	6.90944e-06
ENSSSCG00000026149	PKLR	2.47125	1.54767e-05
ENSSSCG00000031518	STARD4	2.46891	1.32359e-05
ENSSSCG00000015301	STEAP1	2.46504	0.000726802
ENSSSCG00000009671	PBK	2.46137	1.33744e-05
ENSSSCG00000034087	TNFSF15	2.4603	6.35435e-05
ENSSSCG00000032984	BEND7	2.45842	1.15137e-09
ENSSSCG00000027525	DHCR24	2.45714	1.23127e-09
ENSSSCG00000022446	SEL1L3	2.45509	5.25245e-07
ENSSSCG00000038543	CENPA	2.45231	0.000535039
ENSSSCG00000037270	TCTEX1D4	2.45179	5.34363e-05
ENSSSCG00000006982	ZDHHC2	2.44446	0.000250936
ENSSSCG00000011454	SFMBT1	2.44381	5.49146e-22
ENSSSCG00000010746	ADAM12	2.44208	0.000607638
ENSSSCG00000021181	DHCR7	2.43764	2.37318e-08
ENSSSCG00000008959	CXCL2	2.43624	0.000820584
ENSSSCG00000024109	BDH1	2.42907	6.18132e-07
ENSSSCG00000035583	PKDREJ	2.42785	0.00998554
ENSSSCG00000013517	UHRF1	2.4154	2.79524e-06
ENSSSCG00000034044	RASD1	2.41475	0.0015918
ENSSSCG00000000683	CDCA3	2.40694	5.59757e-05
ENSSSCG00000004125	STX11	2.40668	1.73549e-07
ENSSSCG00000030798	FUS	2.40626	2.07181e-21
ENSSSCG00000011936	ZBED2	2.40292	0.00127857
ENSSSCG00000036613	POLQ	2.40202	0.0032988
ENSSSCG00000010984	KIF24	2.3988	1.64414e-05
ENSSSCG00000003949	CDC20	2.39822	2.84282e-06
ENSSSCG00000032591	NA	2.39339	6.29903e-05
ENSSSCG00000002135	PNP	2.39128	1.20908e-10
ENSSSCG00000013425	MISP	2.38752	7.76015e-05
ENSSSCG00000039812	RAP2A	2.38531	3.9075e-21
ENSSSCG00000011874	PARP14	2.38207	2.24461e-05
ENSSSCG00000032443	KIAA0895L	2.37968	1.39626e-09
ENSSSCG00000006512	FDPS	2.37839	1.09428e-08
ENSSSCG00000015035	C11orf52	2.37818	0.00218514
ENSSSCG00000032015	SH3BGRL2	2.37512	2.54027e-05
ENSSSCG00000000774	USP18	2.3748	2.73187e-08
ENSSSCG00000012053	CBR3	2.37111	0.00275202
ENSSSCG00000009448	DIAPH3	2.36971	0.000223569
ENSSSCG00000007992	PIGQ	2.36833	3.41483e-35
ENSSSCG00000004518	NA	2.36712	0.00810095
ENSSSCG00000027130	TNFRSF12A	2.36539	4.19097e-19
ENSSSCG00000039340	CCDC184	2.36368	6.54958e-05
ENSSSCG00000004888	SERPINB8	2.36118	5.98593e-17
ENSSSCG00000015581	CENPF	2.35946	0.00500363
ENSSSCG00000040961	LIF	2.359	0.000437948
ENSSSCG00000008835	RASL11B	2.35361	5.35799e-12
ENSSSCG00000011812	TPRG1	2.35229	1.24812e-07
ENSSSCG00000001401	ATP6V1G2-DDX39B	2.3484	0.00763002
ENSSSCG00000007504	RBM38	2.34788	0.000459065
ENSSSCG00000008021	TMEM204	2.34566	0.0072684
ENSSSCG00000009120	ZGRF1	2.34225	0.0027882
ENSSSCG00000011065	MASTL	2.34181	0.000417746
ENSSSCG00000026977	TRAIP	2.34099	0.000921648
ENSSSCG00000002669	CRISPLD2	2.33849	0.000157299
ENSSSCG00000040847	AP1S3	2.33762	0.00346385
ENSSSCG00000011147	NA	2.33757	0.0013052
ENSSSCG00000002768	CENPT	2.33323	0.00326722
ENSSSCG00000016742	MYO1G	2.33314	0.0011208
ENSSSCG00000003081	CEACAM16	2.32102	0.000624581
ENSSSCG00000012679	GPC4	2.32067	5.09128e-10
ENSSSCG00000005344	MELK	2.32031	0.00110231
ENSSSCG00000015370	TWIST1	2.31731	4.67564e-17
ENSSSCG00000015589	VASH2	2.31692	0.00396687
ENSSSCG00000033844	CYP1B1	2.3121	2.27267e-13
ENSSSCG00000032436	NA	2.30922	4.08566e-05
ENSSSCG00000001564	NA	2.30566	4.34004e-19
ENSSSCG00000031450	NA	2.30516	8.17058e-14
ENSSSCG00000024310	F13A1	2.30344	0.00388952
ENSSSCG00000017886	FBXO39	2.30163	9.37555e-05
ENSSSCG00000008747	NCAPG	2.30138	0.000252461
ENSSSCG00000035859	WNT5A	2.30054	0.00154663
ENSSSCG00000004254	DCBLD1	2.29828	4.86363e-19
ENSSSCG00000015302	STEAP2	2.29196	6.54056e-05
ENSSSCG00000014997	NA	2.28862	3.51006e-09
ENSSSCG00000003710	TTC39C	2.28756	5.17208e-07
ENSSSCG00000001958	BAZ1A	2.28449	3.24142e-09
ENSSSCG00000009569	PSPC1	2.27571	9.08353e-31
ENSSSCG00000017036	CCNJL	2.27483	0.00394266
ENSSSCG00000020924	MC1R	2.2748	0.00703262
ENSSSCG00000008727	MSX1	2.27455	6.90754e-05
ENSSSCG00000007565	TTYH3	2.27357	7.53139e-10
ENSSSCG00000013772	ASF1B	2.27217	0.000504843
ENSSSCG00000005288	TLE4	2.27141	6.75869e-11
ENSSSCG00000008125	NCAPH	2.26978	0.000465506
ENSSSCG00000002294	ARG2	2.26851	0.00228651
ENSSSCG00000017750	EVI2B	2.26605	0.000204242
ENSSSCG00000028492	C4orf46	2.26534	0.000722667
ENSSSCG00000030262	NA	2.26175	0.00204922
ENSSSCG00000015215	CHEK1	2.25971	0.000970132
ENSSSCG00000026404	SERTAD4	2.2576	4.63851e-06
ENSSSCG00000008089	CKAP2L	2.25567	0.00447072
ENSSSCG00000010133	ARVCF	2.24741	5.00519e-06
ENSSSCG00000017752	WSB1	2.24719	6.99549e-16
ENSSSCG00000012202	NA	2.2404	1.89617e-06
ENSSSCG00000026422	GPER1	2.23969	0.00473593
ENSSSCG00000036675	NA	2.23452	0.000534696
ENSSSCG00000008467	EML4	2.23282	9.72874e-19
ENSSSCG00000005008	POLE2	2.23186	0.00231537
ENSSSCG00000035273	NA	2.22804	0.000402363
ENSSSCG00000003079	NA	2.22666	1.2689e-21
ENSSSCG00000000265	ESPL1	2.2258	0.000940101
ENSSSCG00000016002	NA	2.2258	0.00290024
ENSSSCG00000029125	FAM13B	2.22517	2.2476e-21
ENSSSCG00000017000	RANBP17	2.22424	9.5879e-13
ENSSSCG00000027124	NA	2.22302	0.000490995
ENSSSCG00000029264	PKMYT1	2.21905	0.000231968
ENSSSCG00000015766	WDR17	2.21731	0.00208402
ENSSSCG00000033051	POLE	2.2171	7.3708e-05
ENSSSCG00000028249	SKA3	2.21439	1.65818e-15
ENSSSCG00000017342	KIF18B	2.21174	0.007645
ENSSSCG00000004077	FBXO5	2.21159	3.55339e-06
ENSSSCG00000007362	SRSF6	2.20845	1.4457e-33
ENSSSCG00000004554	PCLAF	2.20565	0.000144792
ENSSSCG00000015358	ISPD	2.20295	0.00545627
ENSSSCG00000004164	MTFR2	2.19723	0.00789071
ENSSSCG00000015073	TAGLN	2.19339	0.00569793
ENSSSCG00000030484	AHR	2.19253	4.92232e-08
ENSSSCG00000016755	POLM	2.19136	1.36955e-08
ENSSSCG00000014248	LMNB1	2.19101	2.89111e-08
ENSSSCG00000006742	MAB21L3	2.18999	0.000384478
ENSSSCG00000003288	HSPBP1	2.18609	3.66139e-23
ENSSSCG00000020906	TNFSF10	2.18404	0.00681927
ENSSSCG00000011398	SEMA3F	2.18375	0.00293182
ENSSSCG00000013072	FADS2	2.18368	2.11202e-10
ENSSSCG00000009653	CDCA2	2.18167	5.94767e-06
ENSSSCG00000003921	ZSWIM5	2.17726	8.85668e-07
ENSSSCG00000040448	NA	2.17664	0.000267715
ENSSSCG00000010240	DNA2	2.17435	0.00135501
ENSSSCG00000003582	SMPDL3B	2.17265	6.19892e-05
ENSSSCG00000036592	SRSF2	2.16731	2.14059e-13
ENSSSCG00000017607	TMEM100	2.16719	0.00225269
ENSSSCG00000000195	PRPH	2.16348	0.00349805
ENSSSCG00000009880	SLC8B1	2.16287	6.58893e-07
ENSSSCG00000024045	NA	2.15743	1.53589e-12
ENSSSCG00000017146	RNF213	2.15711	6.02892e-06
ENSSSCG00000036560	PAWR	2.15141	7.18918e-07
ENSSSCG00000036036	XG	2.14994	1.34934e-13
ENSSSCG00000021834	ERCC6L	2.14909	7.36695e-06
ENSSSCG00000039546	KNTC1	2.14594	0.000135355
ENSSSCG00000016708	SKAP2	2.14426	4.55134e-14
ENSSSCG00000017213	JPT1	2.1435	4.67696e-12
ENSSSCG00000025965	SPDL1	2.14149	3.48545e-06
ENSSSCG00000025134	FAM171B	2.14096	0.00214098
ENSSSCG00000008631	PQLC3	2.13407	1.96536e-19
ENSSSCG00000033453	BST2	2.13267	0.000453496
ENSSSCG00000024134	MGLL	2.13263	1.90587e-05
ENSSSCG00000031789	ACSL5	2.12816	1.13371e-07
ENSSSCG00000006737	IGSF3	2.12076	0.00260899
ENSSSCG00000005180	BNC2	2.11521	9.75617e-05
ENSSSCG00000001804	HOMER2	2.11379	3.8392e-08
ENSSSCG00000005095	PRKCH	2.11223	0.000646117
ENSSSCG00000023090	BEST1	2.11194	0.00553395
ENSSSCG00000030616	KIAA1551	2.10985	6.45394e-06
ENSSSCG00000008986	SEPT11	2.10723	4.31552e-12
ENSSSCG00000008383	NA	2.09753	1.14399e-07
ENSSSCG00000011061	PDSS1	2.09433	2.04252e-05
ENSSSCG00000005020	ATL1	2.09338	0.000206208
ENSSSCG00000033202	NA	2.0927	0.00335301
ENSSSCG00000006578	S100A4	2.09257	0.000828436
ENSSSCG00000038229	EML2	2.08796	3.59708e-06
ENSSSCG00000032019	DNASE1L3	2.07875	0.00010321
ENSSSCG00000010471	KIF11	2.07707	0.000966473
ENSSSCG00000008340	ANTXR1	2.07449	2.58896e-05
ENSSSCG00000009378	CKAP2	2.07129	4.08566e-05
ENSSSCG00000036074	AP1S2	2.06866	2.25858e-13
ENSSSCG00000003377	ACOT7	2.05947	2.33334e-07
ENSSSCG00000032911	DUSP8	2.05806	1.40251e-05
ENSSSCG00000036155	FAT4	2.05698	0.00427234
ENSSSCG00000000874	GAS2L3	2.05641	0.000386478
ENSSSCG00000009022	MAB21L2	2.05612	0.00599617
ENSSSCG00000005503	TLR4	2.05589	3.45387e-09
ENSSSCG00000028512	LDLR	2.05584	6.62392e-09
ENSSSCG00000003729	RNF125	2.04936	1.90458e-09
ENSSSCG00000016716	GSDME	2.04748	0.000158968
ENSSSCG00000008954	NA	2.04391	0.00466847
ENSSSCG00000000739	FOXM1	2.04351	0.000533913
ENSSSCG00000026248	PAQR4	2.0428	0.00103622
ENSSSCG00000011624	MCM2	2.03812	3.49749e-07
ENSSSCG00000028924	AURKB	2.03786	0.0053903
ENSSSCG00000023078	WDR4	2.0356	3.19242e-19
ENSSSCG00000003015	EXOSC5	2.03134	2.23902e-12
ENSSSCG00000036436	FZD1	2.02833	5.57586e-06
ENSSSCG00000004342	NDUFAF4	2.02729	2.37688e-09
ENSSSCG00000001549	FKBP5	2.02722	3.01231e-07
ENSSSCG00000009256	ANTXR2	2.02595	0.00310049
ENSSSCG00000016451	NA	2.02499	0.000352257
ENSSSCG00000015770	VEGFC	2.02486	1.2102e-05
ENSSSCG00000032527	FOSL2	2.01885	5.7503e-22
ENSSSCG00000031893	NA	2.01795	3.57652e-21
ENSSSCG00000005636	SLC25A25	2.01601	7.77988e-13
ENSSSCG00000016872	HMGCS1	2.01517	3.04164e-06
ENSSSCG00000015037	IL18	2.01354	0.000705816
ENSSSCG00000004163	BCLAF1	2.01259	3.89668e-18
ENSSSCG00000012377	NA	2.0115	0.00173273
ENSSSCG00000005403	SMC2	2.01003	7.46748e-08
ENSSSCG00000027992	MST1R	1.99989	2.31268e-06
ENSSSCG00000037307	NA	1.99544	0.000711974
ENSSSCG00000004666	NA	1.99465	6.66583e-05
ENSSSCG00000024752	ALDH4A1	1.99068	1.73467e-09
ENSSSCG00000012151	NHS	1.9855	0.00775621
ENSSSCG00000028004	RIN2	1.98398	0.000462664
ENSSSCG00000014250	NA	1.98008	1.01131e-05
ENSSSCG00000009023	DCLK2	1.97995	8.68924e-07
ENSSSCG00000003471	EPHA2	1.97566	0.000114749
ENSSSCG00000037561	NA	1.97415	3.07874e-08
ENSSSCG00000027984	ZWINT	1.97054	0.000394972
ENSSSCG00000017022	HMMR	1.96807	0.00518176
ENSSSCG00000037845	YEATS4	1.96788	9.52854e-11
ENSSSCG00000012880	CPT1A	1.96694	3.86632e-08
ENSSSCG00000002716	MLKL	1.9659	9.79836e-06
ENSSSCG00000034943	GDF6	1.96476	0.000500571
ENSSSCG00000017379	ETV4	1.96425	5.49852e-08
ENSSSCG00000015545	GLUL	1.96005	2.00972e-05
ENSSSCG00000030167	SLC25A39	1.95919	2.07307e-20
ENSSSCG00000009431	DGKH	1.95882	3.90718e-07
ENSSSCG00000024789	SRRT	1.9587	4.23955e-23
ENSSSCG00000003830	MYSM1	1.95304	1.00441e-15
ENSSSCG00000035059	MCM10	1.94842	0.000595623
ENSSSCG00000033390	NA	1.94746	9.19444e-14
ENSSSCG00000040608	AKR1B1	1.94526	8.16261e-09
ENSSSCG00000006648	CTSS	1.93849	0.00017832
ENSSSCG00000013313	PRRG4	1.93805	7.00075e-05
ENSSSCG00000002927	LRFN3	1.93556	6.0104e-05
ENSSSCG00000016997	FGF18	1.93486	0.000120568
ENSSSCG00000024219	TIGAR	1.93187	1.92242e-11
ENSSSCG00000011896	ADPRH	1.93086	1.63181e-21
ENSSSCG00000037288	YPEL1	1.92801	0.00397266
ENSSSCG00000029796	KBTBD11	1.92741	0.000358354
ENSSSCG00000008873	FAM198B	1.92553	0.000254552
ENSSSCG00000023776	CCSAP	1.92521	0.000371168
ENSSSCG00000000519	GLIPR1	1.92496	0.000126331
ENSSSCG00000036322	SPRY4	1.924	3.57483e-05
ENSSSCG00000035238	ELOVL1	1.92134	1.42981e-30
ENSSSCG00000029813	TSPAN5	1.91808	0.00523447
ENSSSCG00000009331	MEDAG	1.9112	8.6373e-08
ENSSSCG00000011110	CCDC3	1.90114	0.000181603
ENSSSCG00000017682	MYO19	1.90019	0.000106727
ENSSSCG00000002034	ACIN1	1.89621	7.59611e-11
ENSSSCG00000016061	MYO1B	1.89347	0.00139234
ENSSSCG00000024257	TMEM2	1.88791	0.000522804
ENSSSCG00000002752	ZFHX3	1.88464	5.41039e-06
ENSSSCG00000031821	HASPIN	1.88231	8.27951e-05
ENSSSCG00000005047	CDKN3	1.88157	0.00039668
ENSSSCG00000033593	CIP2A	1.88042	2.57793e-09
ENSSSCG00000010214	NA	1.87957	0.0038349
ENSSSCG00000004012	THBS2	1.87543	1.97414e-05
ENSSSCG00000015644	IKBKE	1.87385	9.81754e-05
ENSSSCG00000008446	SIX2	1.86943	5.58766e-05
ENSSSCG00000027660	IFI44L	1.86816	2.24325e-05
ENSSSCG00000017473	TOP2A	1.86807	0.00551099
ENSSSCG00000015785	CENPU	1.86427	0.000156441
ENSSSCG00000038853	GPR137B	1.86124	0.00332313
ENSSSCG00000027070	ENTPD6	1.85982	2.87728e-13
ENSSSCG00000022011	NMI	1.85967	1.46638e-06
ENSSSCG00000038089	COL18A1	1.85788	0.00340437
ENSSSCG00000009334	HSPH1	1.85448	2.31347e-17
ENSSSCG00000004587	MYO1E	1.85219	5.93887e-07
ENSSSCG00000023423	UBALD2	1.85192	2.34631e-07
ENSSSCG00000004670	C15orf48	1.84948	0.00740016
ENSSSCG00000003763	IFI44	1.84397	4.68394e-08
ENSSSCG00000029066	NA	1.8399	1.02407e-06
ENSSSCG00000001810	NA	1.83301	2.67615e-22
ENSSSCG00000011485	PTPRG	1.83189	2.36043e-06
ENSSSCG00000006718	ZNF697	1.82911	1.60788e-06
ENSSSCG00000004750	OIP5	1.82362	0.0075375
ENSSSCG00000018023	COX10	1.82168	7.45881e-07
ENSSSCG00000039160	NA	1.82142	3.42945e-08
ENSSSCG00000034259	PMEPA1	1.82102	1.95748e-12
ENSSSCG00000007585	ACTB	1.81773	3.2116e-09
ENSSSCG00000024679	UPF3A	1.81515	7.13825e-09
ENSSSCG00000008239	CAPG	1.81422	5.6976e-12
ENSSSCG00000024960	PDGFC	1.81258	4.16326e-09
ENSSSCG00000006936	ODF2L	1.81016	0.000357223
ENSSSCG00000035537	RUNX1	1.80828	2.65302e-14
ENSSSCG00000005164	HACD4	1.80704	5.66114e-05
ENSSSCG00000025027	METTL1	1.80678	4.56167e-15
ENSSSCG00000034716	CCDC137	1.80643	3.87319e-10
ENSSSCG00000009720	DDX60	1.80639	0.00152501
ENSSSCG00000013754	CACNA1A	1.80545	5.77187e-05
ENSSSCG00000017626	SRSF1	1.80232	6.14982e-16
ENSSSCG00000015567	FAM129A	1.80112	5.56874e-07
ENSSSCG00000002368	LTBP2	1.8003	0.000773391
ENSSSCG00000012182	PCYT1B	1.79962	0.000175137
ENSSSCG00000011251	MYD88	1.79233	0.000150818
ENSSSCG00000040355	TICRR	1.79233	0.00811805
ENSSSCG00000032909	CDCA8	1.79176	0.00118237
ENSSSCG00000003905	RAD54L	1.79139	0.000171884
ENSSSCG00000013351	NAV2	1.7873	0.00131389
ENSSSCG00000032380	C1orf53	1.78677	0.000153359
ENSSSCG00000002795	CDH11	1.78321	0.00369217
ENSSSCG00000015136	UBASH3B	1.78038	0.00205892
ENSSSCG00000004023	FGFR1OP	1.77494	3.11011e-19
ENSSSCG00000004806	NA	1.77144	0.000104063
ENSSSCG00000029482	CHST15	1.77094	7.43197e-06
ENSSSCG00000011643	AMOTL2	1.76934	2.83382e-12
ENSSSCG00000013008	CDCA5	1.76897	0.0020872
ENSSSCG00000015789	SNX25	1.76769	1.31355e-07
ENSSSCG00000022005	SFXN3	1.76753	1.70419e-14
ENSSSCG00000028883	SETD4	1.76695	1.49226e-05
ENSSSCG00000015537	XPR1	1.76491	4.78577e-06
ENSSSCG00000016140	FZD5	1.76423	1.22885e-05
ENSSSCG00000030388	UPP1	1.76385	0.000104781
ENSSSCG00000037999	PPP1R14B	1.76304	8.86816e-10
ENSSSCG00000022173	ANKRD50	1.76196	0.000114987
ENSSSCG00000017396	PSMC3IP	1.7531	0.00108994
ENSSSCG00000032453	SUV39H1	1.74911	3.49801e-08
ENSSSCG00000001518	ITPR3	1.74828	0.00327113
ENSSSCG00000016715	OSBPL3	1.74824	5.65095e-11
ENSSSCG00000027991	NA	1.74636	0.0025028
ENSSSCG00000005970	SQLE	1.74382	9.7264e-08
ENSSSCG00000017427	HAP1	1.74304	0.00430342
ENSSSCG00000031860	MRPS12	1.73867	5.84534e-20
ENSSSCG00000011369	WDR6	1.73724	3.21784e-08
ENSSSCG00000015961	CDCA7	1.73712	0.00146882
ENSSSCG00000023409	TIA1	1.73519	2.71421e-16
ENSSSCG00000010903	LHX9	1.73285	1.33379e-06
ENSSSCG00000008898	NA	1.73051	0.000710487
ENSSSCG00000026962	A4GALT	1.72949	4.17995e-06
ENSSSCG00000004595	ADAM10	1.72619	5.68317e-09
ENSSSCG00000012087	SLC37A1	1.72523	1.12006e-13
ENSSSCG00000034786	HACD2	1.72497	1.53589e-12
ENSSSCG00000004058	EZR	1.72494	2.7218e-29
ENSSSCG00000031346	CMKLR1	1.7201	0.000696896
ENSSSCG00000015303	CFAP69	1.71134	0.00406303
ENSSSCG00000008675	LETM1	1.71085	2.00531e-23
ENSSSCG00000025588	FJX1	1.71063	5.27003e-06
ENSSSCG00000010277	SLC29A3	1.7106	0.000722667
ENSSSCG00000006733	TTF2	1.70916	3.55405e-08
ENSSSCG00000002389	VASH1	1.707	0.00147929
ENSSSCG00000024696	NA	1.70587	1.65916e-09
ENSSSCG00000022961	CLMP	1.70439	0.000759416
ENSSSCG00000010816	TGFB2	1.69933	1.06832e-05
ENSSSCG00000010118	HIRA	1.69895	5.14697e-40
ENSSSCG00000040166	FLRT2	1.69632	0.00214977
ENSSSCG00000004018	AFDN	1.69568	0.000472198
ENSSSCG00000008496	EIF2AK2	1.69262	3.92224e-10
ENSSSCG00000015231	DCPS	1.69255	2.00827e-16
ENSSSCG00000004478	MYO6	1.69233	4.51845e-17
ENSSSCG00000039618	NA	1.69231	7.15971e-08
ENSSSCG00000012141	CA5B	1.69185	5.3368e-07
ENSSSCG00000026506	RALGAPA2	1.69088	0.00386444
ENSSSCG00000025791	MON1A	1.68918	1.7736e-18
ENSSSCG00000009931	MVK	1.68894	0.000252045
ENSSSCG00000009692	NA	1.68859	2.66615e-16
ENSSSCG00000013475	NCLN	1.68465	2.47069e-17
ENSSSCG00000020803	BRPF3	1.68405	5.69372e-08
ENSSSCG00000029430	IPO13	1.68079	6.47664e-18
ENSSSCG00000025120	BORA	1.68048	0.000493619
ENSSSCG00000015600	DTL	1.67766	0.00241719
ENSSSCG00000039613	SVIP	1.67649	0.00411433
ENSSSCG00000006333	NUF2	1.67548	0.000326435
ENSSSCG00000002959	FAM98C	1.67341	4.10131e-06
ENSSSCG00000002506	VRK1	1.66994	3.93336e-06
ENSSSCG00000009137	GAR1	1.66555	3.68501e-12
ENSSSCG00000008550	SLC5A6	1.66301	0.000150221
ENSSSCG00000003376	PLEKHG5	1.66285	2.6481e-06
ENSSSCG00000026063	DPP9	1.66175	8.99623e-10
ENSSSCG00000006250	LYN	1.66171	0.000118888
ENSSSCG00000012915	CLCF1	1.66164	5.43439e-08
ENSSSCG00000023820	NA	1.65941	1.08505e-06
ENSSSCG00000025736	RECQL4	1.65556	6.3178e-05
ENSSSCG00000008682	NSD2	1.65487	0.000206904
ENSSSCG00000004241	GJA1	1.65388	1.66336e-05
ENSSSCG00000015252	SNX19	1.65254	2.34197e-12
ENSSSCG00000008305	SMYD5	1.65065	1.63894e-16
ENSSSCG00000000722	RAD51AP1	1.64107	0.000374824
ENSSSCG00000017389	RAMP2	1.63975	0.000228369
ENSSSCG00000038992	TUBB6	1.63819	9.81911e-07
ENSSSCG00000028593	TEPSIN	1.63687	6.85245e-13
ENSSSCG00000004830	ATP10A	1.63481	1.72804e-05
ENSSSCG00000015616	HSD11B1	1.63321	0.00257051
ENSSSCG00000022787	RABIF	1.63221	1.88986e-09
ENSSSCG00000035169	HOTAIRM1_3	1.63193	0.00138739
ENSSSCG00000007572	LFNG	1.63193	0.00129052
ENSSSCG00000014080	HMGCR	1.62816	9.29387e-05
ENSSSCG00000029039	BRCA2	1.62698	0.0041341
ENSSSCG00000011426	POC1A	1.62617	0.000225597
ENSSSCG00000010721	PSTK	1.62478	0.00574311
ENSSSCG00000005533	PTGS1	1.62286	2.79885e-06
ENSSSCG00000040616	SNORA21	1.62255	0.00205003
ENSSSCG00000026169	MFSD12	1.61654	1.28199e-08
ENSSSCG00000027725	CACNA1C	1.61419	2.18985e-05
ENSSSCG00000026806	DHX9	1.61367	5.90056e-12
ENSSSCG00000002457	ITPK1	1.61313	1.13371e-07
ENSSSCG00000014985	MMP3	1.61017	0.000444234
ENSSSCG00000029627	NA	1.60876	1.52692e-16
ENSSSCG00000003743	GALNT1	1.60769	4.51845e-17
ENSSSCG00000033944	CYB5B	1.60025	2.27254e-24
ENSSSCG00000004149	NHSL1	1.59932	8.78972e-06
ENSSSCG00000026455	TMEM54	1.59826	1.16918e-08
ENSSSCG00000011876	DTX3L	1.59647	0.00045765
ENSSSCG00000010573	NA	1.59569	1.27053e-22
ENSSSCG00000029602	WDR37	1.59526	8.20168e-15
ENSSSCG00000008009	LMF1	1.59394	0.000115475
ENSSSCG00000032397	LBR	1.59373	3.70582e-14
ENSSSCG00000002632	SLC28A1	1.59134	2.24618e-05
ENSSSCG00000010502	CCNJ	1.59061	1.07022e-06
ENSSSCG00000012056	CHAF1B	1.58954	5.53894e-05
ENSSSCG00000026155	FSCN2	1.58807	0.00533297
ENSSSCG00000028465	ELAC2	1.58769	4.09282e-11
ENSSSCG00000011828	FAM43A	1.58449	4.7124e-06
ENSSSCG00000012397	IL2RG	1.58193	0.00118022
ENSSSCG00000027288	DAGLB	1.58088	1.78975e-07
ENSSSCG00000009077	HSPA4L	1.57765	1.37502e-05
ENSSSCG00000007286	ACSS2	1.57597	1.68234e-06
ENSSSCG00000025245	ARMC5	1.57555	4.51845e-17
ENSSSCG00000021977	GPD1L	1.56244	7.58764e-06
ENSSSCG00000000217	NA	1.56063	0.000604388
ENSSSCG00000038521	CHAC1	1.55986	1.39111e-10
ENSSSCG00000010613	ITPRIP	1.55879	1.22287e-05
ENSSSCG00000040332	LBH	1.55812	0.000537451
ENSSSCG00000005596	ARPC5L	1.55433	4.23955e-23
ENSSSCG00000011257	ACVR2B	1.55329	0.00214881
ENSSSCG00000025326	TMEM243	1.55304	1.60769e-11
ENSSSCG00000008484	SRSF7	1.55204	7.82265e-14
ENSSSCG00000003329	ACAP3	1.5501	2.13728e-05
ENSSSCG00000038715	NA	1.54985	1.7122e-06
ENSSSCG00000004383	OSTM1	1.54912	1.10046e-07
ENSSSCG00000003861	ORC1	1.54622	0.00573474
ENSSSCG00000015311	CYP51A1	1.54535	9.02722e-09
ENSSSCG00000032768	EBP	1.54335	2.85853e-05
ENSSSCG00000024015	FADS1	1.54174	4.7163e-07
ENSSSCG00000030642	PCNA	1.54127	8.85049e-09
ENSSSCG00000003168	ALDH16A1	1.54099	2.04989e-06
ENSSSCG00000009901	SIRT4	1.53974	0.00394483
ENSSSCG00000016501	KDM7A	1.53937	2.70031e-15
ENSSSCG00000032411	ENGASE	1.53859	1.61352e-05
ENSSSCG00000035216	SPRED3	1.53844	6.27913e-05
ENSSSCG00000035077	INHBA	1.53523	0.00041835
ENSSSCG00000004957	CLN6	1.53458	2.13321e-06
ENSSSCG00000008589	WDCP	1.53317	6.49704e-09
ENSSSCG00000029539	RAB23	1.53189	2.36735e-11
ENSSSCG00000038717	FARS2	1.52706	1.88986e-09
ENSSSCG00000004344	MMS22L	1.52515	0.000330816
ENSSSCG00000035366	MFHAS1	1.52387	3.13808e-10
ENSSSCG00000037745	ZBTB3	1.52367	0.00136845
ENSSSCG00000026383	NRP2	1.52276	4.33456e-07
ENSSSCG00000015590	FLVCR1	1.52259	3.96204e-05
ENSSSCG00000000018	KIAA0930	1.52228	0.00129932
ENSSSCG00000002444	FBLN5	1.52196	0.0014062
ENSSSCG00000001516	BAK1	1.52005	5.51729e-11
ENSSSCG00000014051	TSPAN17	1.51779	1.7833e-10
ENSSSCG00000027205	LPCAT3	1.51754	3.49193e-10
ENSSSCG00000000194	NA	1.51642	0.00259443
ENSSSCG00000023173	REXO4	1.51609	2.9186e-11
ENSSSCG00000022794	HHIPL1	1.51511	0.00134261
ENSSSCG00000015213	EI24	1.51474	1.60258e-17
ENSSSCG00000007056	PLCB1	1.51459	0.000595623
ENSSSCG00000026083	DNAJC24	1.51168	2.37293e-07
ENSSSCG00000004522	ME2	1.51025	2.78365e-09
ENSSSCG00000034494	MARS2	1.50422	4.53848e-07
ENSSSCG00000001629	USP49	1.50405	0.00264989
ENSSSCG00000004708	TUBGCP4	1.50381	3.47008e-11
ENSSSCG00000035564	MCM6	1.50346	3.15019e-09
ENSSSCG00000036700	RPUSD2	1.50273	9.70929e-15
ENSSSCG00000034293	ARL4C	1.49978	0.00402855
ENSSSCG00000010085	SDF2L1	1.49719	0.000910683
ENSSSCG00000007456	SULF2	1.49588	0.000626792
ENSSSCG00000011546	MTMR14	1.49469	1.93756e-42
ENSSSCG00000014840	P4HA3	1.49461	0.00327113
ENSSSCG00000025593	NA	1.49296	2.20828e-05
ENSSSCG00000032231	NA	1.48986	0.00239683
ENSSSCG00000016170	BARD1	1.48983	0.00347143
ENSSSCG00000030359	ARHGEF3	1.48944	7.94654e-05
ENSSSCG00000006095	CCNE2	1.48876	0.00231374
ENSSSCG00000021310	NA	1.48501	0.000265019
ENSSSCG00000004744	TYRO3	1.48404	6.41431e-18
ENSSSCG00000001392	TCF19	1.48145	0.00366145
ENSSSCG00000013751	NACC1	1.48119	2.4445e-11
ENSSSCG00000011569	NA	1.47976	8.25825e-17
ENSSSCG00000009322	SLC46A3	1.47954	6.17505e-05
ENSSSCG00000016074	ANKRD44	1.47654	3.73317e-05
ENSSSCG00000038095	NA	1.47614	0.000486736
ENSSSCG00000034500	MSX2	1.47587	0.00251531
ENSSSCG00000007738	NA	1.47543	0.000115276
ENSSSCG00000000202	MCRS1	1.47497	3.36268e-34
ENSSSCG00000005378	ANKS6	1.47451	2.02139e-11
ENSSSCG00000003403	CENPS	1.47345	0.000364478
ENSSSCG00000029196	DIP2B	1.4731	3.38306e-06
ENSSSCG00000010878	EFCAB2	1.47183	0.000246609
ENSSSCG00000016317	AGAP1	1.47168	7.86513e-07
ENSSSCG00000010186	URB2	1.46898	2.78972e-11
ENSSSCG00000025488	MCM3	1.46791	0.00017205
ENSSSCG00000032583	SRSF5	1.46773	1.94803e-10
ENSSSCG00000001510	KIFC1	1.46331	0.00491999
ENSSSCG00000029945	GCAT	1.4564	0.000565147
ENSSSCG00000035983	TPPP3	1.45494	0.000134756
ENSSSCG00000009766	ATP6V0A2	1.45469	1.80251e-13
ENSSSCG00000009482	SPRY2	1.45329	3.01527e-09
ENSSSCG00000007235	TPX2	1.45011	0.00692245
ENSSSCG00000025653	THOC1	1.44925	5.00845e-10
ENSSSCG00000040550	CASC1	1.44774	3.02374e-06
ENSSSCG00000036549	DPYSL3	1.4437	5.00062e-08
ENSSSCG00000033299	NA	1.44253	0.000318354
ENSSSCG00000016322	ACKR3	1.44211	8.53856e-05
ENSSSCG00000012125	NA	1.44037	0.000476525
ENSSSCG00000011432	GLYCTK	1.43841	1.05586e-09
ENSSSCG00000036684	TTPAL	1.43571	2.71192e-13
ENSSSCG00000008677	NA	1.43541	0.00988738
ENSSSCG00000037358	NA	1.43447	0.0025739
ENSSSCG00000029161	ADI1	1.43391	6.13444e-14
ENSSSCG00000007493	NA	1.4339	0.00267131
ENSSSCG00000032517	DMXL2	1.43032	0.000742426
ENSSSCG00000036614	PGP	1.42384	1.59085e-09
ENSSSCG00000030277	ENDOV	1.42013	1.8821e-07
ENSSSCG00000002375	RPS6KL1	1.41651	0.000310843
ENSSSCG00000022099	TP53INP2	1.41605	0.00797458
ENSSSCG00000022741	PDGFRB	1.41497	0.00023883
ENSSSCG00000015595	ATF3	1.41326	0.00047434
ENSSSCG00000037451	NA	1.41255	5.56428e-08
ENSSSCG00000036926	MVB12B	1.41249	6.98964e-07
ENSSSCG00000000742	ITFG2	1.41005	6.03805e-07
ENSSSCG00000035006	PIGW	1.40852	0.000168143
ENSSSCG00000001002	PRPF4B	1.40692	3.19319e-06
ENSSSCG00000036531	NA	1.40572	1.08646e-05
ENSSSCG00000006481	GPATCH4	1.40565	2.56261e-13
ENSSSCG00000015140	HSPA8	1.4048	2.55844e-08
ENSSSCG00000032778	PLEKHG1	1.40457	0.00759358
ENSSSCG00000015598	TMEM206	1.40412	0.00776837
ENSSSCG00000022998	PKIG	1.40188	1.63775e-06
ENSSSCG00000003539	GRHL3	1.40052	0.00952544
ENSSSCG00000017159	TBC1D16	1.40049	0.00574705
ENSSSCG00000036236	ELOVL6	1.39699	0.000107013
ENSSSCG00000017866	TAX1BP3	1.39471	3.04011e-13
ENSSSCG00000034522	TRIP13	1.39399	2.13442e-07
ENSSSCG00000000736	TEAD4	1.39344	8.59332e-07
ENSSSCG00000002917	NFKBID	1.39288	0.00512086
ENSSSCG00000002372	YLPM1	1.3901	8.15798e-05
ENSSSCG00000038081	AGPAT3	1.39004	3.46562e-10
ENSSSCG00000037572	EPSTI1	1.38903	0.00133203
ENSSSCG00000035211	GCC1	1.38893	1.06044e-12
ENSSSCG00000028076	ZBTB7C	1.38695	5.1737e-05
ENSSSCG00000007647	C7orf43	1.38375	3.93268e-06
ENSSSCG00000006865	RTCA	1.3825	6.86213e-11
ENSSSCG00000007840	POLR3E	1.38244	1.12661e-09
ENSSSCG00000016254	CCL20	1.38209	0.00971332
ENSSSCG00000010167	MAP10	1.38078	9.6596e-06
ENSSSCG00000016441	ABCF2	1.38058	7.87752e-14
ENSSSCG00000026568	DNPH1	1.37979	0.000130587
ENSSSCG00000005610	SLC2A8	1.37743	5.71245e-05
ENSSSCG00000026233	POLR3G	1.37653	0.00363032
ENSSSCG00000039472	SLC30A1	1.37471	1.06946e-07
ENSSSCG00000017108	NA	1.37466	8.95975e-07
ENSSSCG00000015814	NA	1.3745	4.8233e-10
ENSSSCG00000038859	NA	1.3726	5.89747e-10
ENSSSCG00000010477	CEP55	1.37213	0.00804715
ENSSSCG00000018049	SLC5A10	1.37067	4.51845e-17
ENSSSCG00000003532	LUZP1	1.37058	0.000575365
ENSSSCG00000015924	SPC25	1.37052	0.000452807
ENSSSCG00000040922	IP6K2	1.36884	3.24053e-13
ENSSSCG00000007919	NA	1.36845	2.58049e-08
ENSSSCG00000008357	SPRED2	1.36813	3.76246e-09
ENSSSCG00000016380	MTERF4	1.36714	6.74053e-14
ENSSSCG00000038151	CMTM3	1.36547	0.000707426
ENSSSCG00000032141	NA	1.36535	9.55231e-06
ENSSSCG00000013490	PIP5K1C	1.3641	3.54271e-09
ENSSSCG00000026981	MRPS6	1.36381	8.87065e-08
ENSSSCG00000038320	POR	1.36191	2.1469e-07
ENSSSCG00000040763	NA	1.35911	2.65519e-05
ENSSSCG00000008010	CHTF18	1.35861	0.00150586
ENSSSCG00000030300	MT2A	1.3576	0.000785794
ENSSSCG00000009169	SLC39A8	1.35672	0.000393195
ENSSSCG00000010176	C1orf131	1.35436	4.91619e-15
ENSSSCG00000015428	PUS7	1.35366	6.7176e-18
ENSSSCG00000006957	RHPN1	1.3525	8.50024e-05
ENSSSCG00000025901	LCLAT1	1.34747	3.58222e-06
ENSSSCG00000000900	VEZT	1.34684	7.00624e-13
ENSSSCG00000033765	PCDHGA3	1.34677	0.000179554
ENSSSCG00000010522	ANKRD2	1.34601	0.00556913
ENSSSCG00000007478	ATP9A	1.34504	0.000261483
ENSSSCG00000032180	MCM7	1.345	5.63799e-10
ENSSSCG00000017865	CTNS	1.3448	3.67027e-10
ENSSSCG00000002397	POMT2	1.34423	9.21406e-10
ENSSSCG00000008002	NARFL	1.34244	6.78682e-10
ENSSSCG00000009932	MMAB	1.34099	0.000960287
ENSSSCG00000017764	KIAA0100	1.34081	3.29872e-14
ENSSSCG00000002650	APRT	1.34006	1.36876e-06
ENSSSCG00000037209	TLNRD1	1.33967	1.73966e-08
ENSSSCG00000038305	TMEM185B	1.33919	3.01334e-15
ENSSSCG00000011465	NA	1.33917	2.47168e-10
ENSSSCG00000016426	NA	1.33879	0.000938624
ENSSSCG00000040779	NA	1.33874	6.84066e-05
ENSSSCG00000039770	SLC6A9	1.33711	4.44694e-07
ENSSSCG00000012713	ATP11C	1.33589	0.000664919
ENSSSCG00000030153	SMURF1	1.33556	2.60155e-05
ENSSSCG00000029855	LHFPL6	1.33538	0.00124954
ENSSSCG00000013468	THOP1	1.33453	5.15411e-20
ENSSSCG00000021596	KCNA5	1.33445	0.00729173
ENSSSCG00000029005	NA	1.33441	2.09079e-06
ENSSSCG00000001347	PPP1R10	1.331	2.60527e-07
ENSSSCG00000010990	NOL6	1.32849	4.63203e-08
ENSSSCG00000029097	RCC1	1.32831	2.24422e-08
ENSSSCG00000035746	ECT2	1.32491	0.000107277
ENSSSCG00000002425	PTPN21	1.32478	0.000296948
ENSSSCG00000006090	MTERF3	1.32424	0.000211543
ENSSSCG00000012992	FRMD8	1.32387	3.70514e-11
ENSSSCG00000035101	KLF5	1.32137	2.90997e-07
ENSSSCG00000005358	NA	1.32116	2.37318e-08
ENSSSCG00000005287	PSAT1	1.32024	0.00660022
ENSSSCG00000015549	RNASEL	1.31977	0.000128828
ENSSSCG00000005267	ANXA1	1.3197	0.000634441
ENSSSCG00000039514	ID3	1.31877	3.34448e-06
ENSSSCG00000033946	DIDO1	1.31854	8.43456e-05
ENSSSCG00000003613	NA	1.31835	3.27367e-18
ENSSSCG00000011826	TMEM44	1.3142	0.00473036
ENSSSCG00000036257	NA	1.31304	1.91229e-06
ENSSSCG00000023829	CCP110	1.31109	1.35939e-06
ENSSSCG00000012982	SIPA1	1.30974	0.00378794
ENSSSCG00000001898	ULK3	1.30964	9.13922e-10
ENSSSCG00000009732	CHFR	1.30944	2.76075e-17
ENSSSCG00000007601	TECPR1	1.3094	7.83278e-05
ENSSSCG00000015660	PFKFB2	1.30769	0.000324378
ENSSSCG00000036350	HNRNPA2B1	1.306	2.43861e-18
ENSSSCG00000004130	NA	1.30521	9.86283e-16
ENSSSCG00000000066	L3MBTL2	1.30329	2.17528e-08
ENSSSCG00000007352	DHX35	1.30128	4.05182e-11
ENSSSCG00000032861	NUAK1	1.29938	8.48175e-06
ENSSSCG00000001950	NA	1.29882	0.000152483
ENSSSCG00000022895	CRYBG3	1.29876	0.00134976
ENSSSCG00000028282	SLC1A4	1.29809	7.22261e-10
ENSSSCG00000004392	NA	1.29753	1.48278e-08
ENSSSCG00000027676	NA	1.29677	2.64234e-16
ENSSSCG00000003918	TOE1	1.29676	5.71639e-21
ENSSSCG00000031912	NA	1.29476	2.31592e-07
ENSSSCG00000024206	CPPED1	1.2947	9.98928e-06
ENSSSCG00000034280	NA	1.29216	3.89741e-05
ENSSSCG00000010555	HIF1AN	1.29125	7.81654e-29
ENSSSCG00000005518	NA	1.28953	0.0031734
ENSSSCG00000027986	ABCB8	1.28878	9.92315e-10
ENSSSCG00000005667	NUP188	1.28813	2.45477e-06
ENSSSCG00000006743	SLC22A15	1.28669	1.89749e-05
ENSSSCG00000002754	NQO1	1.28058	0.00694996
ENSSSCG00000037061	RRP1	1.27856	5.81869e-15
ENSSSCG00000023709	PTPRJ	1.27727	1.29394e-05
ENSSSCG00000009633	NA	1.27706	3.15513e-05
ENSSSCG00000028355	ACTG1	1.27702	4.26912e-11
ENSSSCG00000009030	PRMT9	1.27381	2.91061e-08
ENSSSCG00000018094	CYTB	1.27328	8.76343e-08
ENSSSCG00000031942	YES1	1.27287	1.99713e-09
ENSSSCG00000035954	ATAD5	1.27203	0.00354655
ENSSSCG00000016109	ALS2	1.27015	5.85972e-07
ENSSSCG00000015602	INTS7	1.26942	1.25033e-06
ENSSSCG00000008913	IGFBP7	1.2672	0.00128749
ENSSSCG00000020666	EHD4	1.26367	0.000143442
ENSSSCG00000007932	ROGDI	1.26337	0.000211049
ENSSSCG00000031269	NA	1.26299	7.89527e-09
ENSSSCG00000029230	ECM1	1.26059	0.00165345
ENSSSCG00000012939	BRMS1	1.26034	4.10375e-22
ENSSSCG00000031342	NA	1.25992	5.23248e-06
ENSSSCG00000010860	PSEN2	1.25935	5.6282e-05
ENSSSCG00000013034	PLCB3	1.2583	0.00443539
ENSSSCG00000037591	AMMECR1	1.25751	3.6842e-07
ENSSSCG00000010122	CDC45	1.25726	0.00240145
ENSSSCG00000009396	PHF11	1.25642	1.39632e-10
ENSSSCG00000022649	SLC7A11	1.25635	0.00155185
ENSSSCG00000026989	RAD51D	1.25296	2.8445e-07
ENSSSCG00000029573	NASP	1.24993	8.95104e-14
ENSSSCG00000003110	ZC3H4	1.24854	0.00100715
ENSSSCG00000037637	GGH	1.2472	9.7145e-05
ENSSSCG00000037617	ZBTB39	1.24676	6.85309e-10
ENSSSCG00000007452	TP53RK	1.24595	7.0408e-07
ENSSSCG00000003667	NA	1.24584	5.8841e-05
ENSSSCG00000024108	SLC43A2	1.24348	3.73228e-06
ENSSSCG00000001520	LEMD2	1.2431	4.84432e-28
ENSSSCG00000014948	C11orf54	1.24216	0.000100891
ENSSSCG00000026784	LMNB2	1.24156	7.46458e-22
ENSSSCG00000005286	CEP78	1.2415	0.00024535
ENSSSCG00000006231	CHD7	1.23905	0.00795389
ENSSSCG00000012978	AP5B1	1.23468	1.14321e-06
ENSSSCG00000035973	LSM6	1.23447	6.42337e-09
ENSSSCG00000032092	DDX5	1.23298	3.61075e-20
ENSSSCG00000009037	ZNF827	1.23074	0.00238162
ENSSSCG00000008512	TTC27	1.23057	1.95567e-06
ENSSSCG00000000890	NEDD1	1.22879	0.000151656
ENSSSCG00000028978	CAD	1.22821	0.00949328
ENSSSCG00000013105	CCDC86	1.22808	1.04215e-08
ENSSSCG00000030253	NOL9	1.2263	8.95104e-14
ENSSSCG00000004394	RPF2	1.22535	4.00591e-10
ENSSSCG00000008298	DUSP11	1.22444	8.31821e-06
ENSSSCG00000009879	TPCN1	1.22263	0.0010532
ENSSSCG00000032731	NDST1	1.22134	0.00067798
ENSSSCG00000003770	MIGA1	1.22056	1.10711e-05
ENSSSCG00000009225	HSD17B13	1.22011	1.30215e-07
ENSSSCG00000021739	HSD17B12	1.22001	1.43626e-07
ENSSSCG00000000765	IL17RA	1.21995	1.17688e-07
ENSSSCG00000005934	NA	1.21851	0.000228287
ENSSSCG00000013601	MARCH2	1.21698	1.76176e-05
ENSSSCG00000002296	RDH11	1.21622	2.95137e-05
ENSSSCG00000003464	DNAJC16	1.21375	0.000252854
ENSSSCG00000021161	CKS2	1.21352	0.00515288
ENSSSCG00000016834	LMBRD2	1.21329	2.11554e-09
ENSSSCG00000024393	B3GNT5	1.21235	0.000226802
ENSSSCG00000023948	UBTD2	1.21218	7.34848e-05
ENSSSCG00000017756	NLK	1.21205	9.7581e-07
ENSSSCG00000007931	GLYR1	1.21178	6.64413e-12
ENSSSCG00000025221	PAXIP1	1.20939	1.25588e-09
ENSSSCG00000026951	PSMB8	1.20868	0.00573571
ENSSSCG00000040706	DBN1	1.20776	0.00746377
ENSSSCG00000013629	SMARCA4	1.20695	0.000988403
ENSSSCG00000011620	RUVBL1	1.20678	4.729e-17
ENSSSCG00000023818	NA	1.20574	1.59361e-08
ENSSSCG00000009741	PUS1	1.20525	1.45031e-14
ENSSSCG00000005186	TTC39B	1.20366	5.54571e-05
ENSSSCG00000014325	CDC23	1.20291	2.7864e-09
ENSSSCG00000031991	GLRX2	1.20088	1.67536e-05
ENSSSCG00000013074	RAB3IL1	1.19999	2.47465e-06
ENSSSCG00000029352	CCNL1	1.19878	6.26348e-06
ENSSSCG00000024245	AIMP2	1.19878	7.46907e-07
ENSSSCG00000015014	ZC3H12C	1.19792	4.83057e-05
ENSSSCG00000008579	CENPO	1.19701	0.00683503
ENSSSCG00000008831	DCUN1D4	1.19687	4.4682e-05
ENSSSCG00000017728	MYO1D	1.19549	0.000429039
ENSSSCG00000013147	FAM111B	1.19324	0.0020242
ENSSSCG00000031882	PNPT1	1.19281	4.46177e-07
ENSSSCG00000011045	MINDY3	1.1928	1.48763e-09
ENSSSCG00000016223	ACSL3	1.19029	7.62692e-07
ENSSSCG00000007925	NAGPA	1.19012	7.3708e-05
ENSSSCG00000032364	SELENOH	1.18968	1.57482e-05
ENSSSCG00000004220	TRMT11	1.1884	0.000390118
ENSSSCG00000005092	SLC38A6	1.18738	0.000766301
ENSSSCG00000029268	TOPAZ1	1.18561	0.00290578
ENSSSCG00000030643	SELENOI	1.18477	4.71375e-06
ENSSSCG00000004999	MIS18BP1	1.18469	0.00111622
ENSSSCG00000005366	NCBP1	1.18432	6.021e-12
ENSSSCG00000000190	TUBA1B	1.18203	1.70241e-07
ENSSSCG00000036308	PGS1	1.18136	1.05161e-07
ENSSSCG00000003806	LEPROT	1.18102	8.69122e-07
ENSSSCG00000001488	GCLC	1.18081	0.00291646
ENSSSCG00000030535	SNX9	1.18065	0.0011701
ENSSSCG00000000728	PARP11	1.18036	0.00125107
ENSSSCG00000002802	GINS3	1.17941	4.16912e-05
ENSSSCG00000003485	RCC2	1.17934	3.92676e-12
ENSSSCG00000002672	TLDC1	1.17872	0.000411274
ENSSSCG00000010171	TSNAX	1.1773	2.23064e-06
ENSSSCG00000013052	NA	1.17687	1.09087e-11
ENSSSCG00000005920	BOP1	1.17617	6.62189e-18
ENSSSCG00000028010	ABHD3	1.17339	0.000204632
ENSSSCG00000032417	NGF	1.17255	0.00660922
ENSSSCG00000034406	MRPL58	1.17197	1.39626e-09
ENSSSCG00000028748	NDC1	1.17063	3.38306e-06
ENSSSCG00000032007	RTN4	1.16938	1.42192e-06
ENSSSCG00000035730	ZDHHC21	1.1691	0.000951919
ENSSSCG00000004976	LRRC49	1.16875	0.00143001
ENSSSCG00000032239	NA	1.16533	5.26381e-10
ENSSSCG00000021718	METTL17	1.16456	3.49671e-06
ENSSSCG00000003103	FKRP	1.16437	1.69591e-07
ENSSSCG00000017668	VMP1	1.16178	1.70551e-06
ENSSSCG00000012850	DEAF1	1.16147	3.16962e-12
ENSSSCG00000013509	CHAF1A	1.16116	0.000580092
ENSSSCG00000025647	SLC35C1	1.16034	9.47337e-09
ENSSSCG00000001822	RCCD1	1.15905	0.000186737
ENSSSCG00000000092	NPTXR	1.15866	0.00504796
ENSSSCG00000024671	WNT9A	1.15753	0.00146843
ENSSSCG00000007788	PHKG2	1.15663	1.5775e-10
ENSSSCG00000025821	C2CD2	1.15658	7.85286e-05
ENSSSCG00000013642	PDE4A	1.15646	0.00530218
ENSSSCG00000015784	ACSL1	1.15643	0.000258619
ENSSSCG00000004294	NA	1.1557	1.27887e-15
ENSSSCG00000027147	CENPH	1.15532	0.000224515
ENSSSCG00000028536	LHFPL2	1.15388	7.71659e-06
ENSSSCG00000001421	ZBTB12	1.15313	3.7435e-06
ENSSSCG00000021309	TRDMT1	1.1529	0.000339306
ENSSSCG00000002852	PLEKHF1	1.15287	0.000689238
ENSSSCG00000004753	INO80	1.15164	3.31214e-06
ENSSSCG00000031159	BEND3	1.15163	4.67236e-05
ENSSSCG00000010467	BTAF1	1.15011	7.33184e-07
ENSSSCG00000040037	MTSS1L	1.14968	0.00273698
ENSSSCG00000008693	NOP14	1.14893	2.96034e-08
ENSSSCG00000040875	ZFPM1	1.14842	0.00727842
ENSSSCG00000015808	ADAM9	1.14553	0.00144322
ENSSSCG00000033586	DBNDD2	1.14531	0.00304335
ENSSSCG00000017199	TRIM47	1.14524	0.0036382
ENSSSCG00000001504	WDR46	1.14367	4.23848e-11
ENSSSCG00000028517	SC5D	1.14348	0.00114211
ENSSSCG00000017955	MPDU1	1.14308	1.42403e-05
ENSSSCG00000039425	BPGM	1.14284	2.88363e-09
ENSSSCG00000009234	ABRAXAS1	1.14247	1.35443e-10
ENSSSCG00000025542	NEMP1	1.14212	0.000291134
ENSSSCG00000011274	CTNNB1	1.14155	8.45523e-06
ENSSSCG00000017957	EIF4A1	1.14027	2.87303e-13
ENSSSCG00000034625	PXMP4	1.13897	2.90753e-05
ENSSSCG00000011770	DNAJC19	1.13774	5.09809e-07
ENSSSCG00000012108	WWC3	1.13713	7.89074e-06
ENSSSCG00000035822	FAM120C	1.13626	1.96227e-09
ENSSSCG00000022839	NA	1.13615	0.00386369
ENSSSCG00000016062	NABP1	1.13536	9.87179e-05
ENSSSCG00000016036	WDR75	1.13522	2.6311e-06
ENSSSCG00000030544	TMEM143	1.1349	0.000252424
ENSSSCG00000004971	TLE3	1.13474	0.00296197
ENSSSCG00000007558	INTS1	1.13262	3.82873e-05
ENSSSCG00000000475	IRAK3	1.13127	0.00150586
ENSSSCG00000038534	TSR1	1.13007	1.75287e-07
ENSSSCG00000004465	BCKDHB	1.12918	4.75057e-05
ENSSSCG00000024626	TNFAIP1	1.12873	2.95297e-06
ENSSSCG00000029212	GDE1	1.12787	1.32082e-09
ENSSSCG00000009129	TIFA	1.12699	0.000124747
ENSSSCG00000010327	POLR3A	1.12547	3.38788e-05
ENSSSCG00000004120	SHPRH	1.12531	3.1961e-05
ENSSSCG00000032024	URB1	1.12491	0.000113473
ENSSSCG00000021837	TMEM120A	1.12459	3.06139e-08
ENSSSCG00000009435	NAA16	1.12431	3.82068e-08
ENSSSCG00000028755	EIPR1	1.12367	1.13404e-08
ENSSSCG00000026931	SERTAD1	1.12153	4.92232e-08
ENSSSCG00000013766	IL27RA	1.11954	0.00142056
ENSSSCG00000036620	DPH2	1.1178	2.53339e-10
ENSSSCG00000032820	BRD1	1.11737	0.00011466
ENSSSCG00000036593	NA	1.11683	1.22401e-08
ENSSSCG00000039080	TRIB2	1.11643	1.19729e-06
ENSSSCG00000025049	CYBRD1	1.1155	0.00118901
ENSSSCG00000032505	ING5	1.11441	8.19231e-08
ENSSSCG00000026301	RAP2C	1.11381	2.42801e-05
ENSSSCG00000007530	PPP1R3D	1.11319	8.51095e-07
ENSSSCG00000011672	RASA2	1.11315	0.00181279
ENSSSCG00000020988	NA	1.11236	0.000412324
ENSSSCG00000015611	DIEXF	1.11228	4.29552e-09
ENSSSCG00000034527	NA	1.11	0.00159666
ENSSSCG00000010456	PANK1	1.10943	0.00282255
ENSSSCG00000015563	RGL1	1.10936	0.00530662
ENSSSCG00000012111	HCCS	1.10832	2.61214e-10
ENSSSCG00000040881	SLC38A7	1.10764	3.71633e-07
ENSSSCG00000028814	SOD3	1.10684	0.00165327
ENSSSCG00000005457	NA	1.1063	0.000136367
ENSSSCG00000007954	SLX4	1.10612	0.00300756
ENSSSCG00000032213	DBI	1.1048	1.40344e-09
ENSSSCG00000037100	OPA3	1.10476	2.24357e-09
ENSSSCG00000023907	AFAP1	1.10316	0.00851454
ENSSSCG00000001867	PSTPIP1	1.10274	0.00813446
ENSSSCG00000032269	LIMA1	1.10171	0.0052257
ENSSSCG00000033334	COPS7B	1.10144	1.39438e-08
ENSSSCG00000030637	IRGQ	1.10113	4.05886e-10
ENSSSCG00000025806	FAM118B	1.09941	1.42658e-05
ENSSSCG00000021208	SELENOP	1.09901	0.0022443
ENSSSCG00000040439	TMED5	1.09887	1.80188e-06
ENSSSCG00000010259	TYSND1	1.09842	0.00348437
ENSSSCG00000005688	PTGES	1.09724	0.00281136
ENSSSCG00000025152	CEP89	1.09691	5.97238e-05
ENSSSCG00000016340	ASB1	1.09438	2.19477e-11
ENSSSCG00000002639	TUBB3	1.09332	3.12357e-07
ENSSSCG00000028202	RANGAP1	1.09145	1.03295e-08
ENSSSCG00000010078	TOP3B	1.09098	1.38124e-05
ENSSSCG00000026465	BABAM2	1.09026	3.05455e-13
ENSSSCG00000000363	GDF11	1.09018	0.00826331
ENSSSCG00000009236	HELQ	1.08948	0.000303883
ENSSSCG00000000600	EPS8	1.08929	3.78361e-05
ENSSSCG00000005662	SPOUT1	1.08901	2.21559e-08
ENSSSCG00000017793	ANKRD13B	1.08711	0.000575522
ENSSSCG00000026590	HGH1	1.08448	1.38449e-06
ENSSSCG00000000745	DDX11	1.08441	0.000211063
ENSSSCG00000033732	ANKRD10	1.08441	0.000333802
ENSSSCG00000024793	PORCN	1.08433	0.00118901
ENSSSCG00000021663	NA	1.0837	1.73027e-10
ENSSSCG00000006082	MATN2	1.08276	0.00262652
ENSSSCG00000011518	SHQ1	1.08229	0.00169906
ENSSSCG00000009335	B3GLCT	1.08075	2.97329e-06
ENSSSCG00000015072	PCSK7	1.0799	8.32074e-08
ENSSSCG00000039715	FAHD1	1.07971	2.704e-06
ENSSSCG00000004408	SMPD2	1.07873	4.13895e-07
ENSSSCG00000001233	TRIM26	1.07815	5.69151e-07
ENSSSCG00000006864	CDC14A	1.07754	0.00334884
ENSSSCG00000013499	CCDC94	1.07647	3.85562e-10
ENSSSCG00000032332	SOCS4	1.07621	1.09234e-07
ENSSSCG00000030888	FADD	1.07616	3.76416e-08
ENSSSCG00000039652	OTUD3	1.07549	6.76441e-05
ENSSSCG00000006247	PLAG1	1.07508	0.000115992
ENSSSCG00000028696	FEN1	1.07466	7.04282e-06
ENSSSCG00000015386	FAM126A	1.07406	0.000696789
ENSSSCG00000009551	ARHGEF7	1.07346	9.20816e-06
ENSSSCG00000000379	ESYT1	1.07345	0.00124511
ENSSSCG00000037102	FSTL3	1.07293	0.00440586
ENSSSCG00000003233	ZNF175	1.07203	0.00275321
ENSSSCG00000030067	GINM1	1.07099	5.74635e-09
ENSSSCG00000016714	CYCS	1.07063	4.18763e-06
ENSSSCG00000017623	VEZF1	1.07023	3.6842e-07
ENSSSCG00000004578	ANXA2	1.06851	1.02953e-06
ENSSSCG00000008515	MEMO1	1.06836	2.583e-07
ENSSSCG00000003979	ZNF684	1.06725	0.0012166
ENSSSCG00000015266	FMO4	1.06532	0.000298883
ENSSSCG00000015331	PON2	1.06528	8.16428e-05
ENSSSCG00000003393	TMEM201	1.06497	2.62311e-05
ENSSSCG00000011233	DYNC1LI1	1.06488	3.97435e-12
ENSSSCG00000010380	MAPK8	1.06448	2.72255e-06
ENSSSCG00000010514	RRP12	1.06309	2.70775e-05
ENSSSCG00000003707	NPC1	1.06304	0.000839768
ENSSSCG00000021464	SOAT1	1.06278	0.00032153
ENSSSCG00000023784	SEMA3C	1.06269	0.00272963
ENSSSCG00000027607	IER3	1.0612	1.67536e-05
ENSSSCG00000035628	CCDC115	1.06074	2.4626e-05
ENSSSCG00000010594	NT5C2	1.06055	1.35045e-09
ENSSSCG00000024174	TGIF1	1.06001	6.29259e-07
ENSSSCG00000002441	PPP4R3A	1.05977	2.87147e-07
ENSSSCG00000033323	UBE2D1	1.05964	0.000701418
ENSSSCG00000024636	TGFBRAP1	1.05843	5.99624e-08
ENSSSCG00000033741	NIP7	1.0582	4.4486e-07
ENSSSCG00000010585	ACTR1A	1.05813	4.68284e-11
ENSSSCG00000016912	PLPP1	1.05804	1.53297e-05
ENSSSCG00000009627	NA	1.05777	4.29969e-05
ENSSSCG00000005950	PHF20L1	1.0558	9.45044e-05
ENSSSCG00000031532	GBGT1	1.05529	5.21476e-05
ENSSSCG00000027007	NA	1.05459	0.000630705
ENSSSCG00000032367	CEBPD	1.05438	3.10891e-05
ENSSSCG00000023807	ACO1	1.05417	3.87152e-07
ENSSSCG00000006461	ARHGEF11	1.0538	0.000507718
ENSSSCG00000018092	ND6	1.05286	0.006978
ENSSSCG00000015504	CACYBP	1.05206	6.33391e-11
ENSSSCG00000012997	POLA2	1.05181	2.9668e-05
ENSSSCG00000011271	ZNF619	1.05089	0.00407627
ENSSSCG00000010700	NSMCE4A	1.04976	2.02467e-11
ENSSSCG00000009466	UCHL3	1.04948	3.22764e-05
ENSSSCG00000026224	ARHGAP31	1.0492	0.000816493
ENSSSCG00000024762	PCDHGB4	1.04887	0.00211329
ENSSSCG00000011079	PIP4K2A	1.04723	2.29078e-06
ENSSSCG00000006214	RRS1	1.04715	2.60431e-08
ENSSSCG00000017365	G6PC3	1.0469	2.28295e-08
ENSSSCG00000014902	ANKRD42	1.04677	0.00016741
ENSSSCG00000006939	ZNHIT6	1.04466	1.29259e-16
ENSSSCG00000009739	NOC4L	1.04351	3.40659e-12
ENSSSCG00000015232	ST3GAL4	1.04182	1.86756e-05
ENSSSCG00000011120	USP6NL	1.04175	8.08592e-08
ENSSSCG00000034014	MRPL40	1.04102	3.75895e-09
ENSSSCG00000023775	TFB2M	1.03913	5.22882e-06
ENSSSCG00000000045	NDUFA6	1.03878	0.000596795
ENSSSCG00000015825	ADGRA2	1.03776	0.0011823
ENSSSCG00000024513	KLHL18	1.03772	1.51897e-06
ENSSSCG00000005370	TRMO	1.03648	1.5833e-06
ENSSSCG00000004948	SMAD6	1.03569	1.52543e-05
ENSSSCG00000034779	NT5C3B	1.03407	1.7867e-06
ENSSSCG00000005679	ASB6	1.03274	1.75165e-05
ENSSSCG00000011755	NCEH1	1.03149	0.00071274
ENSSSCG00000020808	NA	1.02787	8.60484e-07
ENSSSCG00000023681	PWWP2B	1.02759	0.000381497
ENSSSCG00000004710	ADAL	1.02687	2.00009e-05
ENSSSCG00000021443	SGK1	1.02543	5.88825e-05
ENSSSCG00000017414	KAT2A	1.0239	2.67817e-10
ENSSSCG00000034695	SIRT7	1.02268	3.58937e-08
ENSSSCG00000010135	DGCR8	1.02262	4.02819e-08
ENSSSCG00000007312	SCAND1	1.02079	4.83181e-07
ENSSSCG00000016261	SP110	1.0201	0.000150464
ENSSSCG00000005589	NR6A1	1.02001	0.00416542
ENSSSCG00000009560	NA	1.01959	4.90065e-14
ENSSSCG00000011933	NECTIN3	1.01944	0.000603492
ENSSSCG00000036688	ZNF354A	1.01932	1.69245e-06
ENSSSCG00000005680	PRRX2	1.01832	0.000391679
ENSSSCG00000010315	ADK	1.01752	4.87141e-05
ENSSSCG00000009876	DDX54	1.01716	1.53968e-07
ENSSSCG00000013397	ARNTL	1.016	1.48082e-05
ENSSSCG00000003338	PUSL1	1.01568	0.00548473
ENSSSCG00000025981	SLC38A5	1.01372	7.73097e-05
ENSSSCG00000033983	RRP7A	1.01356	2.0829e-08
ENSSSCG00000003708	ANKRD29	1.01307	0.00461689
ENSSSCG00000017360	UBTF	1.01281	7.13364e-06
ENSSSCG00000036154	CHKB	1.01192	0.000383779
ENSSSCG00000013884	MAP1S	1.01157	1.58832e-05
ENSSSCG00000002629	FBXO9	1.00898	7.77714e-10
ENSSSCG00000032234	TMEM165	1.00865	1.50509e-09
ENSSSCG00000035028	GRK6	1.00696	3.62746e-08
ENSSSCG00000025902	ANAPC4	1.006	5.49642e-06
ENSSSCG00000012489	TRMT2B	1.00599	0.00130773
ENSSSCG00000010025	LIMK2	1.00554	0.000259466
ENSSSCG00000013602	HNRNPM	1.00404	7.87832e-23
ENSSSCG00000026116	FHOD1	1.00288	2.95364e-05
ENSSSCG00000039650	PCYT2	1.00226	0.00197542
ENSSSCG00000012974	CFL1	1.00141	6.9724e-08
ENSSSCG00000008113	MRPS5	1.00046	3.28353e-08
ENSSSCG00000033833	NA	1.00026	0.000494618
ENSSSCG00000003928	PLK3	1.00025	0.00026332
ENSSSCG00000033601	NA	-1.00011	3.54051e-07
ENSSSCG00000030005	LGALSL	-1.00028	7.89074e-06
ENSSSCG00000010652	FAM160B1	-1.00167	1.66185e-12
ENSSSCG00000039523	NA	-1.00174	2.16812e-06
ENSSSCG00000024990	MPI	-1.00224	4.57338e-07
ENSSSCG00000030053	ARCN1	-1.00228	2.19477e-11
ENSSSCG00000027946	MVP	-1.00264	0.000152151
ENSSSCG00000024818	RCAN3	-1.00265	0.00103429
ENSSSCG00000032003	NA	-1.00314	0.000776522
ENSSSCG00000003787	ZRANB2	-1.00324	5.9154e-09
ENSSSCG00000000374	RPS26	-1.0034	0.000221042
ENSSSCG00000008789	WDR19	-1.0034	1.34343e-10
ENSSSCG00000034868	NA	-1.00377	0.000143903
ENSSSCG00000034059	ST3GAL3	-1.00544	3.96389e-11
ENSSSCG00000038968	TMEM263	-1.00602	0.00026064
ENSSSCG00000011616	COPG1	-1.00666	4.1391e-06
ENSSSCG00000000152	RBFOX2	-1.00682	3.46119e-09
ENSSSCG00000017191	SRP68	-1.00692	3.45306e-14
ENSSSCG00000036340	ZBTB5	-1.00714	7.89167e-07
ENSSSCG00000029830	RPL8	-1.00796	3.74748e-05
ENSSSCG00000022545	CALM3	-1.00847	5.37189e-08
ENSSSCG00000034407	AMN1	-1.00897	1.7892e-07
ENSSSCG00000010765	INPP5A	-1.00924	1.43564e-06
ENSSSCG00000026052	LSM14B	-1.00972	7.05847e-10
ENSSSCG00000000071	NA	-1.00997	4.31974e-33
ENSSSCG00000003930	NA	-1.01059	0.000351521
ENSSSCG00000039130	RPL6	-1.01067	2.02231e-06
ENSSSCG00000025417	BBS2	-1.01147	0.00127329
ENSSSCG00000014139	ARSK	-1.01155	0.000428412
ENSSSCG00000028056	ZFP36	-1.01167	3.73228e-06
ENSSSCG00000013752	STX10	-1.01178	4.25766e-08
ENSSSCG00000034096	DMAP1	-1.01216	2.25992e-08
ENSSSCG00000010834	MIA3	-1.01296	0.000354548
ENSSSCG00000038507	RPS29	-1.01356	0.00468263
ENSSSCG00000012088	POFUT2	-1.01467	6.64413e-12
ENSSSCG00000035811	RPL32	-1.01553	4.40175e-07
ENSSSCG00000002935	ZNF568	-1.01676	0.000232424
ENSSSCG00000036272	NA	-1.01752	0.000479594
ENSSSCG00000010094	SNAP29	-1.01781	2.1838e-11
ENSSSCG00000003917	TESK2	-1.01892	0.0015433
ENSSSCG00000008353	WDR92	-1.01921	5.61402e-08
ENSSSCG00000028065	USPL1	-1.01985	7.75082e-05
ENSSSCG00000012166	NA	-1.02002	0.00275207
ENSSSCG00000021040	SLC26A11	-1.02033	5.3698e-10
ENSSSCG00000000119	EIF3L	-1.02103	1.11869e-09
ENSSSCG00000013643	CDKN2D	-1.02165	0.00063453
ENSSSCG00000033054	ROM1	-1.02172	0.00368295
ENSSSCG00000028168	TAF7	-1.0241	1.73468e-12
ENSSSCG00000005190	NFIB	-1.02451	2.47231e-05
ENSSSCG00000011710	EIF2A	-1.02492	6.03854e-12
ENSSSCG00000036049	PEG10	-1.02517	0.00660022
ENSSSCG00000014819	ATG16L2	-1.02564	0.000129075
ENSSSCG00000031088	NA	-1.02662	9.10327e-05
ENSSSCG00000015462	TPK1	-1.02926	0.000538816
ENSSSCG00000006081	RPL30	-1.03085	6.53935e-05
ENSSSCG00000034623	ADAM2	-1.03223	0.00802048
ENSSSCG00000005982	NA	-1.0327	1.08926e-06
ENSSSCG00000009039	MMAA	-1.03371	0.000150464
ENSSSCG00000033506	KCTD21	-1.03396	6.6327e-05
ENSSSCG00000023408	SAMD4A	-1.03443	7.7005e-05
ENSSSCG00000012249	CXorf38	-1.0346	5.83372e-06
ENSSSCG00000002403	VIPAS39	-1.03485	4.90485e-08
ENSSSCG00000007088	NA	-1.03515	6.96762e-05
ENSSSCG00000036385	NA	-1.03534	0.000133894
ENSSSCG00000010734	NA	-1.03668	0.00284756
ENSSSCG00000010672	RAB11FIP2	-1.03677	2.4941e-06
ENSSSCG00000031139	IKZF4	-1.03698	0.000486736
ENSSSCG00000009019	RPS3A	-1.03716	6.02892e-06
ENSSSCG00000028850	RPL26	-1.0381	5.84131e-06
ENSSSCG00000007682	SH2B2	-1.03831	0.000428785
ENSSSCG00000040337	NA	-1.03884	8.61862e-05
ENSSSCG00000030623	XKR8	-1.0394	2.90753e-05
ENSSSCG00000002510	CYP46A1	-1.04021	0.0074688
ENSSSCG00000004576	RORA	-1.04102	3.99417e-05
ENSSSCG00000031600	SYNGR2	-1.04108	7.14868e-06
ENSSSCG00000012816	MTCP1	-1.04154	0.00131617
ENSSSCG00000034189	LDOC1	-1.0425	2.32156e-05
ENSSSCG00000008593	KLHL29	-1.04508	0.00171688
ENSSSCG00000010241	TET1	-1.04542	0.00492989
ENSSSCG00000031388	SIAH2	-1.04546	3.8977e-10
ENSSSCG00000027131	KLHDC10	-1.04644	9.88936e-13
ENSSSCG00000002873	GPI	-1.04808	1.33744e-05
ENSSSCG00000027763	NDUFAF2	-1.04969	0.000342924
ENSSSCG00000012136	PIR	-1.0498	0.0039583
ENSSSCG00000004506	CTIF	-1.05044	0.00155745
ENSSSCG00000000522	NAP1L1	-1.05112	1.0326e-08
ENSSSCG00000037002	SERTAD2	-1.05114	1.47602e-09
ENSSSCG00000025272	HEMK1	-1.05155	2.33616e-05
ENSSSCG00000022070	ZNF143	-1.05173	2.57075e-12
ENSSSCG00000011677	GK5	-1.05186	0.00173563
ENSSSCG00000015050	ZW10	-1.05229	2.25478e-07
ENSSSCG00000004160	PEX7	-1.0529	3.51668e-06
ENSSSCG00000020817	RPS16	-1.05448	0.000168979
ENSSSCG00000021749	MCF2L2	-1.05495	0.00046737
ENSSSCG00000039740	NA	-1.05534	0.0014062
ENSSSCG00000038805	NA	-1.05724	0.000229536
ENSSSCG00000016117	CARF	-1.05752	0.0051354
ENSSSCG00000028925	CEP95	-1.0582	5.59504e-08
ENSSSCG00000016494	BRAF	-1.05909	5.26697e-16
ENSSSCG00000013664	C19orf66	-1.05993	2.21208e-05
ENSSSCG00000032748	NA	-1.05995	6.61464e-07
ENSSSCG00000024555	ING2	-1.06007	6.97785e-06
ENSSSCG00000004945	NA	-1.06074	1.1973e-06
ENSSSCG00000007853	LYRM1	-1.06088	0.000843374
ENSSSCG00000020809	B3GAT3	-1.06107	7.22089e-11
ENSSSCG00000026953	NA	-1.0619	0.00758338
ENSSSCG00000034753	FAM177A1	-1.06416	2.29976e-06
ENSSSCG00000037185	NA	-1.06447	0.000150464
ENSSSCG00000034529	SMIM4	-1.06559	0.00128291
ENSSSCG00000004463	NA	-1.06577	2.34847e-06
ENSSSCG00000017024	CCNG1	-1.06651	1.4646e-05
ENSSSCG00000008415	NA	-1.06702	1.56307e-05
ENSSSCG00000014304	SEC24A	-1.06726	2.81287e-13
ENSSSCG00000035302	NA	-1.06795	2.4086e-07
ENSSSCG00000008867	CTSO	-1.06819	6.0803e-05
ENSSSCG00000012405	RPS4X	-1.07046	3.30689e-08
ENSSSCG00000022774	NOP53	-1.07248	8.66692e-06
ENSSSCG00000000005	CDPF1	-1.07332	1.22977e-06
ENSSSCG00000012916	NA	-1.07382	1.64202e-09
ENSSSCG00000008339	GFPT1	-1.07395	1.26602e-06
ENSSSCG00000005425	SLC44A1	-1.07431	7.52395e-14
ENSSSCG00000038009	NA	-1.07648	0.00271174
ENSSSCG00000036756	ZNF496	-1.07748	1.65763e-07
ENSSSCG00000006522	GBA	-1.07758	1.03135e-07
ENSSSCG00000006155	ZBTB10	-1.07767	3.52201e-08
ENSSSCG00000030002	NA	-1.07867	1.56657e-05
ENSSSCG00000004114	RAB32	-1.07871	0.000230132
ENSSSCG00000017759	ALDOC	-1.0793	0.00488461
ENSSSCG00000002792	HSF4	-1.08036	0.00424877
ENSSSCG00000017475	RARA	-1.08058	0.000264249
ENSSSCG00000033326	RPL37	-1.08207	0.000309739
ENSSSCG00000000393	PAN2	-1.08348	5.97137e-09
ENSSSCG00000012585	DCX	-1.08651	0.00624415
ENSSSCG00000022559	USP14	-1.08656	2.61252e-16
ENSSSCG00000020830	NA	-1.08731	7.85017e-08
ENSSSCG00000025106	NA	-1.08736	5.83787e-05
ENSSSCG00000006087	CPQ	-1.08798	0.000171063
ENSSSCG00000031461	ZKSCAN1	-1.0884	0.0097502
ENSSSCG00000006213	ADHFE1	-1.08861	0.00834131
ENSSSCG00000031818	NA	-1.08913	0.00342712
ENSSSCG00000040203	NA	-1.09363	2.24497e-06
ENSSSCG00000000466	XPOT	-1.09444	3.40104e-07
ENSSSCG00000007472	BCAS4	-1.09503	7.12515e-06
ENSSSCG00000008540	PPP1CB	-1.09559	1.32912e-07
ENSSSCG00000025287	GIN1	-1.09565	0.00341867
ENSSSCG00000000955	TBC1D22A	-1.09571	7.67556e-16
ENSSSCG00000000864	CHPT1	-1.09645	3.32173e-05
ENSSSCG00000035007	RPL17-C18orf32	-1.09722	1.42162e-06
ENSSSCG00000034941	NA	-1.09859	0.000555484
ENSSSCG00000035120	ALKBH5	-1.09995	3.98871e-15
ENSSSCG00000001659	KLC4	-1.10054	5.37463e-10
ENSSSCG00000002654	FBXO31	-1.10143	3.53438e-10
ENSSSCG00000020696	HMGN4	-1.10177	1.77962e-09
ENSSSCG00000012318	MAGED1	-1.1027	0.000773342
ENSSSCG00000038549	ZFP36L2	-1.10684	0.000104646
ENSSSCG00000029715	OLFM1	-1.10848	0.000663155
ENSSSCG00000038757	NA	-1.10961	0.00024535
ENSSSCG00000005768	NA	-1.11003	0.000101289
ENSSSCG00000003348	NA	-1.113	2.86969e-12
ENSSSCG00000038682	TAF1D	-1.1142	6.53694e-05
ENSSSCG00000009146	RPL34	-1.11529	3.49012e-05
ENSSSCG00000011769	FXR1	-1.11558	1.06044e-12
ENSSSCG00000026177	SLC25A40	-1.11623	7.39167e-11
ENSSSCG00000029857	NA	-1.11628	1.41968e-08
ENSSSCG00000030309	NDRG2	-1.11629	0.00170981
ENSSSCG00000006569	SLC27A3	-1.11771	0.000193986
ENSSSCG00000012624	SLC25A43	-1.11802	2.50062e-09
ENSSSCG00000029261	NA	-1.11902	6.53497e-11
ENSSSCG00000033608	LOXL2	-1.11907	0.000976417
ENSSSCG00000004238	HSF2	-1.11919	1.40016e-10
ENSSSCG00000018027	NA	-1.11967	0.000181376
ENSSSCG00000021973	GPX8	-1.1204	4.80269e-07
ENSSSCG00000036022	NA	-1.12148	0.00504368
ENSSSCG00000039756	FOXC1	-1.12171	0.000749361
ENSSSCG00000000141	EIF3D	-1.12184	1.25378e-17
ENSSSCG00000009491	TGDS	-1.12252	9.54671e-07
ENSSSCG00000014569	NA	-1.12366	1.2259e-06
ENSSSCG00000014855	RPS3	-1.12404	2.13497e-05
ENSSSCG00000021495	C3orf33	-1.12596	0.00425586
ENSSSCG00000024663	SPICE1	-1.12614	8.09388e-05
ENSSSCG00000035829	KMT5C	-1.12646	5.76598e-05
ENSSSCG00000021306	GJC1	-1.12649	0.000126305
ENSSSCG00000003586	EPB41	-1.12876	0.000999246
ENSSSCG00000003747	NA	-1.12905	0.000877109
ENSSSCG00000001780	FAH	-1.12915	0.00373876
ENSSSCG00000033627	YIPF3	-1.13019	1.2824e-09
ENSSSCG00000004054	NA	-1.13122	0.000636722
ENSSSCG00000030421	GDI1	-1.13149	1.41438e-08
ENSSSCG00000025190	COQ10A	-1.13184	1.89089e-06
ENSSSCG00000015485	SUCO	-1.13216	1.00543e-05
ENSSSCG00000008170	NA	-1.13288	9.83472e-06
ENSSSCG00000011226	TGFBR2	-1.1329	1.05852e-05
ENSSSCG00000001847	MESP1	-1.13293	0.000215488
ENSSSCG00000002045	NA	-1.13361	0.0071736
ENSSSCG00000023526	RAPGEF3	-1.13425	0.00471909
ENSSSCG00000007567	CHST12	-1.13446	0.000209832
ENSSSCG00000002290	PLEK2	-1.13519	6.31403e-05
ENSSSCG00000006501	SSR2	-1.13549	5.37342e-07
ENSSSCG00000021704	PTPDC1	-1.13627	5.42328e-08
ENSSSCG00000032692	SPIN3	-1.13766	0.00246537
ENSSSCG00000034742	MECP2	-1.13786	4.56814e-14
ENSSSCG00000022504	CDON	-1.13896	0.000520562
ENSSSCG00000004349	FAXC	-1.14461	6.48992e-06
ENSSSCG00000011941	IFT57	-1.14467	1.10777e-08
ENSSSCG00000013064	EEF1G	-1.14491	2.11608e-05
ENSSSCG00000012527	TCEAL9	-1.14536	0.000580203
ENSSSCG00000038158	THAP5	-1.14561	8.777e-05
ENSSSCG00000001848	MESP2	-1.14571	0.000183199
ENSSSCG00000017279	ERN1	-1.14579	0.000442403
ENSSSCG00000012326	RIBC1	-1.14738	0.00193307
ENSSSCG00000009733	GOLGA3	-1.14815	0.000209832
ENSSSCG00000006954	EEF1D	-1.14878	1.47975e-05
ENSSSCG00000010925	PPP1R12B	-1.14969	0.00268057
ENSSSCG00000024873	PCDHB6	-1.1501	7.20162e-05
ENSSSCG00000021436	DFFB	-1.15017	0.00547935
ENSSSCG00000028964	PIM2	-1.15228	0.000228249
ENSSSCG00000012362	ARHGEF9	-1.15267	0.000223413
ENSSSCG00000015233	RPUSD4	-1.15375	5.35746e-18
ENSSSCG00000006581	NA	-1.15489	1.26272e-05
ENSSSCG00000031825	NAPRT	-1.15567	6.61386e-06
ENSSSCG00000029875	ZNF461	-1.15751	0.00124938
ENSSSCG00000039793	NA	-1.15847	0.000316899
ENSSSCG00000027467	DZIP1L	-1.15908	0.00304631
ENSSSCG00000003042	RPS19	-1.15959	0.000111344
ENSSSCG00000000095	GTPBP1	-1.16039	5.52408e-17
ENSSSCG00000031102	C1orf174	-1.16092	1.55779e-06
ENSSSCG00000038374	CIART	-1.161	0.00653084
ENSSSCG00000024377	RPS6KA5	-1.16272	0.00575495
ENSSSCG00000006065	ANKRD46	-1.16323	1.17688e-07
ENSSSCG00000016114	FAM117B	-1.16401	0.000152074
ENSSSCG00000001683	POLH	-1.1641	4.10865e-07
ENSSSCG00000007672	POP7	-1.16548	9.22468e-09
ENSSSCG00000037744	ZNF483	-1.16689	0.000295955
ENSSSCG00000031432	KDELR2	-1.16805	1.44257e-07
ENSSSCG00000013249	CKAP5	-1.16922	0.000808018
ENSSSCG00000011870	PDIA5	-1.16926	1.45856e-05
ENSSSCG00000013470	NA	-1.16997	1.63728e-05
ENSSSCG00000006016	EIF3H	-1.17187	4.60281e-09
ENSSSCG00000017565	SPATA20	-1.17292	0.000762716
ENSSSCG00000004127	PLAGL1	-1.17398	1.93446e-07
ENSSSCG00000016095	CLK1	-1.17499	6.69475e-05
ENSSSCG00000011582	CAND2	-1.17511	0.00163613
ENSSSCG00000034916	GORASP1	-1.17557	3.70582e-14
ENSSSCG00000013063	TUT1	-1.17687	5.27701e-08
ENSSSCG00000027487	LAT2	-1.17895	1.33744e-05
ENSSSCG00000014287	SHROOM1	-1.17904	2.24507e-08
ENSSSCG00000003112	NA	-1.18327	4.5551e-05
ENSSSCG00000017043	RNF145	-1.18362	1.20399e-17
ENSSSCG00000032054	CNPY4	-1.18468	1.90788e-09
ENSSSCG00000039802	FBXL2	-1.18654	0.0039699
ENSSSCG00000000110	PLA2G6	-1.18708	1.08425e-05
ENSSSCG00000034723	PYCR1	-1.18757	0.000759909
ENSSSCG00000031247	KAT8	-1.1877	6.70283e-16
ENSSSCG00000013262	AMBRA1	-1.18923	4.51901e-08
ENSSSCG00000002704	KARS	-1.18982	2.02467e-11
ENSSSCG00000014232	LOX	-1.19028	0.00446034
ENSSSCG00000001513	SYNGAP1	-1.19303	0.00347755
ENSSSCG00000012521	GPRASP2	-1.19334	1.25736e-08
ENSSSCG00000014173	LNPEP	-1.19367	2.66878e-06
ENSSSCG00000017983	PER1	-1.19421	0.00319857
ENSSSCG00000025839	SUGP2	-1.19435	3.58435e-11
ENSSSCG00000040470	RPS20	-1.19438	2.00638e-05
ENSSSCG00000020965	LYSMD1	-1.19876	8.19291e-11
ENSSSCG00000021238	STX1B	-1.19883	0.00538964
ENSSSCG00000000891	LTA4H	-1.19922	4.46074e-15
ENSSSCG00000009112	SEC24D	-1.19928	5.98782e-06
ENSSSCG00000000105	KDELR3	-1.20156	1.74155e-05
ENSSSCG00000017867	EMC6	-1.20238	3.49707e-07
ENSSSCG00000037158	MTURN	-1.20281	4.57458e-06
ENSSSCG00000036781	PRELID3A	-1.20299	0.00125936
ENSSSCG00000038880	RPL23	-1.2036	1.23919e-06
ENSSSCG00000004484	COL12A1	-1.20363	0.00906302
ENSSSCG00000040777	RPL22	-1.20868	5.23873e-06
ENSSSCG00000025208	RNF39	-1.20943	1.96527e-06
ENSSSCG00000004929	PARP16	-1.20959	2.08307e-10
ENSSSCG00000012655	BCORL1	-1.20975	0.00975644
ENSSSCG00000029687	TMEM246	-1.21123	1.29192e-34
ENSSSCG00000009074	ABHD18	-1.2114	0.000294269
ENSSSCG00000009956	GRK3	-1.21165	1.49274e-11
ENSSSCG00000033823	NA	-1.21273	8.99623e-10
ENSSSCG00000005198	KDM4C	-1.21539	1.1185e-17
ENSSSCG00000012528	BEX3	-1.21894	0.00339247
ENSSSCG00000000512	TBC1D15	-1.21903	2.07041e-12
ENSSSCG00000017338	PLCD3	-1.21944	1.42808e-05
ENSSSCG00000004575	NA	-1.21971	0.00216545
ENSSSCG00000006899	RPL5	-1.22039	2.03427e-06
ENSSSCG00000007753	C16orf58	-1.22054	0.000714889
ENSSSCG00000009844	HSPB8	-1.22112	0.000304828
ENSSSCG00000014871	TSKU	-1.22123	9.40126e-06
ENSSSCG00000008414	ERLEC1	-1.22213	3.35316e-07
ENSSSCG00000014075	NA	-1.22223	5.51467e-10
ENSSSCG00000003551	PAQR7	-1.22315	0.00444798
ENSSSCG00000009492	GPR180	-1.22391	5.96767e-07
ENSSSCG00000027860	ERAP2	-1.22443	0.00309354
ENSSSCG00000035997	RPL10	-1.22621	1.98011e-05
ENSSSCG00000003421	FBXO44	-1.2268	1.9657e-05
ENSSSCG00000022842	NA	-1.22854	0.00123011
ENSSSCG00000009867	TBX5	-1.22969	0.00586399
ENSSSCG00000036975	PSRC1	-1.23067	0.000202066
ENSSSCG00000028725	TMEM102	-1.2309	7.38662e-05
ENSSSCG00000032115	OSGIN1	-1.23263	0.00683924
ENSSSCG00000020711	RAB33B	-1.23265	9.00467e-07
ENSSSCG00000000061	PMM1	-1.23306	1.99433e-06
ENSSSCG00000006033	EIF3E	-1.23361	5.37463e-10
ENSSSCG00000005087	SIX1	-1.23401	1.14473e-05
ENSSSCG00000012014	NA	-1.23453	3.90558e-11
ENSSSCG00000037263	SIAH1	-1.23504	2.00365e-08
ENSSSCG00000008529	YPEL5	-1.2351	7.10986e-11
ENSSSCG00000008845	NA	-1.23595	1.02893e-08
ENSSSCG00000017952	SAT2	-1.23634	1.53567e-06
ENSSSCG00000037520	ZNF275	-1.23673	2.39327e-08
ENSSSCG00000016679	NA	-1.23732	4.47677e-07
ENSSSCG00000037224	DEXI	-1.23771	0.00016481
ENSSSCG00000011377	LAMB2	-1.23836	6.98323e-05
ENSSSCG00000022236	FOLR1	-1.2385	0.00949283
ENSSSCG00000031838	RPS27	-1.23919	6.41101e-05
ENSSSCG00000000037	ARFGAP3	-1.24004	1.62168e-08
ENSSSCG00000001904	CLK3	-1.24221	1.93511e-17
ENSSSCG00000034070	ALPK3	-1.24265	0.00109212
ENSSSCG00000023920	P3H1	-1.24336	8.35402e-06
ENSSSCG00000017245	CDC42EP4	-1.24463	3.78411e-09
ENSSSCG00000017497	ERBB2	-1.24784	2.65446e-08
ENSSSCG00000014046	ZNF346	-1.24974	2.71323e-13
ENSSSCG00000036411	ACOT13	-1.25176	3.83681e-05
ENSSSCG00000011531	NA	-1.25176	3.21268e-05
ENSSSCG00000011404	HYAL1	-1.25256	0.000393133
ENSSSCG00000001934	NA	-1.25383	2.76317e-09
ENSSSCG00000033497	RERE	-1.25386	0.000135506
ENSSSCG00000035478	RMND5A	-1.25391	1.37523e-12
ENSSSCG00000013715	NA	-1.25505	8.82131e-05
ENSSSCG00000003579	AHDC1	-1.25718	4.42823e-05
ENSSSCG00000032381	LITAF	-1.25826	0.00616512
ENSSSCG00000005291	TLE1	-1.25838	4.18377e-08
ENSSSCG00000010246	DDX50	-1.25922	1.24172e-06
ENSSSCG00000009836	NA	-1.26383	9.70758e-06
ENSSSCG00000040974	NA	-1.26414	6.98964e-07
ENSSSCG00000000455	LRIG3	-1.26573	0.00219398
ENSSSCG00000013263	CREB3L1	-1.26685	0.000749362
ENSSSCG00000034617	RPS27A	-1.26972	1.26531e-06
ENSSSCG00000008096	ZC3H6	-1.26989	9.00892e-20
ENSSSCG00000037898	CXXC5	-1.26998	7.30662e-05
ENSSSCG00000040348	LIN7A	-1.272	0.000202946
ENSSSCG00000037835	TRIM7	-1.27428	0.00380029
ENSSSCG00000017510	CACNB1	-1.27467	0.00733272
ENSSSCG00000030428	TWNK	-1.27468	2.76606e-07
ENSSSCG00000007718	CLDN4	-1.27542	7.14868e-06
ENSSSCG00000024296	NKIRAS1	-1.27542	8.35402e-06
ENSSSCG00000016151	MAP2	-1.27579	0.00396859
ENSSSCG00000014184	PAM	-1.27721	3.68202e-08
ENSSSCG00000012350	MAGEH1	-1.2774	0.000182715
ENSSSCG00000023156	NA	-1.27921	0.00494405
ENSSSCG00000040701	GYPC	-1.27988	0.00207627
ENSSSCG00000025192	RPL9	-1.27993	5.33831e-09
ENSSSCG00000034949	NA	-1.28219	0.000235999
ENSSSCG00000008971	USO1	-1.28221	5.7638e-12
ENSSSCG00000003158	DHDH	-1.28223	0.000614757
ENSSSCG00000000274	PCBP2	-1.28589	3.14081e-09
ENSSSCG00000016564	UBE2H	-1.28599	8.37301e-16
ENSSSCG00000008422	NA	-1.28935	1.40766e-06
ENSSSCG00000010495	ALDH18A1	-1.28958	1.3416e-07
ENSSSCG00000006897	CCDC18	-1.29001	0.000751524
ENSSSCG00000030672	ZNF692	-1.2909	1.02759e-09
ENSSSCG00000037468	GNE	-1.29118	4.87718e-11
ENSSSCG00000014063	SFXN1	-1.29274	2.16293e-11
ENSSSCG00000015345	GLCCI1	-1.29377	0.000138671
ENSSSCG00000009768	TCTN2	-1.29403	3.02329e-06
ENSSSCG00000010798	GGA2	-1.29508	3.58478e-13
ENSSSCG00000007774	CTF1	-1.29621	0.000460933
ENSSSCG00000001402	NFKBIL1	-1.29871	2.0949e-10
ENSSSCG00000017761	UNC119	-1.30056	7.50375e-06
ENSSSCG00000008829	OCIAD2	-1.30061	0.00112613
ENSSSCG00000031261	RHOQ	-1.30266	7.97774e-06
ENSSSCG00000024791	NA	-1.30406	0.00111624
ENSSSCG00000038643	KLF11	-1.30493	0.000398075
ENSSSCG00000021851	NA	-1.30638	0.00358954
ENSSSCG00000006100	VIRMA	-1.3083	1.63448e-23
ENSSSCG00000026863	FARP1	-1.30916	2.21961e-06
ENSSSCG00000016056	GLS	-1.30918	4.29859e-09
ENSSSCG00000017566	ACSF2	-1.31065	6.2923e-14
ENSSSCG00000010520	MMS19	-1.31077	2.72018e-18
ENSSSCG00000016991	DUSP1	-1.31308	2.07038e-12
ENSSSCG00000022168	APBB2	-1.31455	2.92605e-05
ENSSSCG00000011364	NCKIPSD	-1.31462	1.32082e-09
ENSSSCG00000035619	TMEM135	-1.31716	8.17058e-14
ENSSSCG00000038597	KLHDC9	-1.31747	0.00629892
ENSSSCG00000015125	NECTIN1	-1.31774	0.00625543
ENSSSCG00000007991	WDR90	-1.31845	0.000170873
ENSSSCG00000011881	IQCB1	-1.31984	1.43915e-06
ENSSSCG00000036843	NA	-1.32047	9.10878e-05
ENSSSCG00000013595	CERS4	-1.32169	0.000177314
ENSSSCG00000036498	NA	-1.32183	0.00476668
ENSSSCG00000032424	NUDT16	-1.32231	2.44859e-05
ENSSSCG00000001921	NEO1	-1.3232	0.00137686
ENSSSCG00000035887	C8orf34	-1.3233	0.0020381
ENSSSCG00000006831	SORT1	-1.32367	8.95975e-07
ENSSSCG00000035958	EVA1A	-1.32372	0.00352303
ENSSSCG00000033420	ZNF227	-1.32417	9.60421e-10
ENSSSCG00000012375	DLG3	-1.33127	4.62791e-05
ENSSSCG00000020964	NA	-1.33149	3.14038e-12
ENSSSCG00000031764	NA	-1.33186	0.000280517
ENSSSCG00000009616	HR	-1.33406	0.000115798
ENSSSCG00000013874	OCEL1	-1.33552	1.07543e-09
ENSSSCG00000013634	YIPF2	-1.33713	2.0949e-10
ENSSSCG00000035394	NA	-1.33871	0.00230703
ENSSSCG00000021606	FLVCR2	-1.34219	0.00070983
ENSSSCG00000035080	NA	-1.34265	2.88645e-09
ENSSSCG00000020873	SYNGR1	-1.34429	2.7316e-07
ENSSSCG00000006530	EFNA1	-1.3471	0.000260818
ENSSSCG00000013655	ICAM1	-1.34838	0.00368824
ENSSSCG00000028052	OBSL1	-1.35275	5.05939e-06
ENSSSCG00000010385	VSTM4	-1.35499	4.56812e-09
ENSSSCG00000029460	RND2	-1.35651	0.00269448
ENSSSCG00000014187	NUDT12	-1.36011	1.19407e-05
ENSSSCG00000003150	NUCB1	-1.36033	1.32858e-07
ENSSSCG00000034510	ORAI1	-1.3607	4.65296e-07
ENSSSCG00000004371	CRYBG1	-1.3613	0.000617037
ENSSSCG00000014016	SQSTM1	-1.36204	2.27868e-25
ENSSSCG00000005713	PLPP7	-1.36297	2.06942e-07
ENSSSCG00000011555	RPUSD3	-1.36352	1.78169e-11
ENSSSCG00000039797	APCDD1	-1.36464	0.00229638
ENSSSCG00000002932	ZNF567	-1.36537	1.81546e-07
ENSSSCG00000026152	PRKD2	-1.36664	1.90134e-05
ENSSSCG00000032667	NA	-1.37031	0.00440831
ENSSSCG00000011803	EIF4A2	-1.37087	3.54051e-07
ENSSSCG00000005313	CCDC107	-1.3716	2.05474e-05
ENSSSCG00000033913	C1RL	-1.37194	0.00433728
ENSSSCG00000013243	DDB2	-1.37349	2.08483e-10
ENSSSCG00000024481	NA	-1.3737	6.0848e-05
ENSSSCG00000010669	NA	-1.37386	5.74384e-14
ENSSSCG00000035152	TEF	-1.37502	5.06431e-08
ENSSSCG00000028092	GNG2	-1.37731	0.00109257
ENSSSCG00000005096	HIF1A	-1.37824	6.021e-12
ENSSSCG00000008081	BARX1	-1.37988	1.57802e-15
ENSSSCG00000016453	TCAF1	-1.38386	3.49749e-07
ENSSSCG00000016128	EEF1B2	-1.38415	4.18828e-08
ENSSSCG00000011690	PLSCR4	-1.38454	2.3479e-10
ENSSSCG00000037450	SSC5D	-1.38561	0.000327894
ENSSSCG00000017131	FN3K	-1.38678	0.00326722
ENSSSCG00000040053	LSMEM1	-1.39171	0.00135964
ENSSSCG00000032028	EIF4B	-1.39682	4.35979e-15
ENSSSCG00000038491	MEX3B	-1.39918	0.00505866
ENSSSCG00000037967	NA	-1.40221	0.00372274
ENSSSCG00000009807	RHOF	-1.40407	2.28754e-05
ENSSSCG00000017788	TP53I13	-1.40637	7.1199e-07
ENSSSCG00000010648	CCDC186	-1.40652	1.14552e-14
ENSSSCG00000003881	SPATA6	-1.40695	7.27592e-09
ENSSSCG00000016725	NA	-1.40742	0.000538222
ENSSSCG00000010128	SEPT5	-1.40751	1.52381e-05
ENSSSCG00000024180	ACBD3	-1.40899	1.92882e-27
ENSSSCG00000008282	WDR54	-1.4108	1.15995e-06
ENSSSCG00000036509	RWDD3	-1.41176	5.24473e-05
ENSSSCG00000024463	PJA1	-1.41656	2.0975e-12
ENSSSCG00000005751	COL5A1	-1.41714	0.00639061
ENSSSCG00000005338	RECK	-1.41824	2.05947e-11
ENSSSCG00000007602	BAIAP2L1	-1.42007	0.000290726
ENSSSCG00000030827	FGFR3	-1.42263	0.00453401
ENSSSCG00000002355	ENTPD5	-1.42715	1.72545e-06
[truncated: 732 more rows]
