# Supplementary material for: Meniscus gene expression profiling of inner and outer zone meniscus tissue compared to cartilage and passaged monolayer meniscus cells
Source: Sci Rep. 2024 Nov 9;14:27423. doi: 10.1038/s41598-024-78580-3 (PMC11550462; doi:10.1038/s41598-024-78580-3)
Supplement: Supplementary file 3 — Supplementary Dataset 3 [file 41598_2024_78580_MOESM3_ESM.xlsx]

## Sheet: Sheet1
GeneID	GeneName	log2 Fold-change (Outer Meniscus Tissue/Inner Meniscus Tissue)	padj
ENSSSCG00000007116	CD93	10.7161	2.76094e-05
ENSSSCG00000023591	ADGRF2	10.2629	0.000416621
ENSSSCG00000037025	PLVAP	9.79486	2.196e-05
ENSSSCG00000003762	ADGRL4	9.69239	0.00769426
ENSSSCG00000009446	PCDH17	9.61301	8.82811e-07
ENSSSCG00000035772	CDH5	9.46634	0.00136489
ENSSSCG00000033327	PDGFB	9.4636	0.000996668
ENSSSCG00000000712	VWF	9.40753	4.85593e-05
ENSSSCG00000003616	FAM167B	9.25117	0.00757429
ENSSSCG00000030209	MFNG	9.03339	0.00065218
ENSSSCG00000033457	NA	8.96986	0.000416621
ENSSSCG00000008888	NPY1R	8.67866	0.000416621
ENSSSCG00000001456	NA	8.48148	0.000613614
ENSSSCG00000001453	HLA-DRA	8.48029	6.01473e-05
ENSSSCG00000040648	CCL11	8.3405	0.0012311
ENSSSCG00000037184	GPR4	8.1823	0.00100974
ENSSSCG00000013102	MS4A7	8.15012	0.000171463
ENSSSCG00000008844	KDR	8.10044	5.22766e-05
ENSSSCG00000002806	MMP15	8.05073	0.000996668
ENSSSCG00000009642	STC1	8.01265	0.00200375
ENSSSCG00000005502	ASTN2	7.9646	0.00806204
ENSSSCG00000027196	NA	7.93642	0.00251633
ENSSSCG00000032341	AIF1	7.92772	0.0026713
ENSSSCG00000036768	PRAG1	7.86542	0.000423711
ENSSSCG00000005710	LAMC3	7.80036	2.196e-05
ENSSSCG00000006547	SHE	7.78877	0.0071629
ENSSSCG00000035066	MYOC	7.66773	8.03561e-05
ENSSSCG00000011038	MRC1	7.6049	0.00687821
ENSSSCG00000015116	MCAM	7.57959	0.000108753
ENSSSCG00000027565	ARHGAP45	7.45328	0.00125457
ENSSSCG00000039416	CXCR4	7.41402	0.00123607
ENSSSCG00000016031	CALCRL	7.22567	0.00191361
ENSSSCG00000008866	GUCY1A3	7.10769	5.07853e-05
ENSSSCG00000000571	ABCC9	7.06888	0.0080238
ENSSSCG00000006463	PEAR1	7.04304	0.00408766
ENSSSCG00000011046	ITGA8	7.03985	0.00379929
ENSSSCG00000032601	RASSF2	6.85243	0.00695574
ENSSSCG00000001457	SLA-DQB1	6.84198	0.000324615
ENSSSCG00000007350	PPP1R16B	6.76564	0.001583
ENSSSCG00000040036	NA	6.73714	0.00825246
ENSSSCG00000027093	FOLH1B	6.68326	0.00191361
ENSSSCG00000030575	TMEM158	6.68044	0.000309821
ENSSSCG00000014157	NR2F1	6.56402	0.00722951
ENSSSCG00000016548	NA	6.53498	0.000416621
ENSSSCG00000028460	S1PR5	6.51121	0.00228084
ENSSSCG00000014430	ABLIM3	6.48126	0.00197043
ENSSSCG00000008344	ARHGAP25	6.41442	0.00262895
ENSSSCG00000033909	NA	6.35109	0.00104839
ENSSSCG00000039909	ICAM2	6.34764	0.00250146
ENSSSCG00000032193	NKAIN1	6.31926	0.00601879
ENSSSCG00000036135	COL1A1	6.30086	1.10956e-09
ENSSSCG00000014310	CXCL14	6.27341	0.000613614
ENSSSCG00000013614	CNN1	6.23339	0.00998362
ENSSSCG00000001841	RHCG	6.17007	0.00806204
ENSSSCG00000015846	RBPMS	6.05521	0.00167602
ENSSSCG00000010449	CH25H	6.03938	0.00787193
ENSSSCG00000012479	PCDH19	6.01961	0.00570411
ENSSSCG00000017204	ITGB4	5.99945	0.00065218
ENSSSCG00000014869	LRRC32	5.9106	0.00219525
ENSSSCG00000013307	LMO2	5.87353	0.00121014
ENSSSCG00000005593	OLFML2A	5.85912	2.196e-05
ENSSSCG00000015200	ESAM	5.83541	0.000856647
ENSSSCG00000012126	NA	5.82686	0.0014928
ENSSSCG00000038080	EMCN	5.82602	0.00125457
ENSSSCG00000000295	NCKAP1L	5.69555	0.00902367
ENSSSCG00000007648	GAL3ST4	5.48073	0.000337429
ENSSSCG00000009412	LCP1	5.46288	0.00695574
ENSSSCG00000009429	TNFSF11	5.42279	0.000430428
ENSSSCG00000006357	FCER1G	5.34404	0.0070913
ENSSSCG00000010209	FAM13C	5.31093	0.00240738
ENSSSCG00000017874	ATP2A3	5.24726	4.85593e-05
ENSSSCG00000039946	CD34	5.1842	0.000698693
ENSSSCG00000029371	C5AR1	5.15725	0.00460557
ENSSSCG00000000146	NA	5.1057	0.00262895
ENSSSCG00000013667	COL5A3	5.06428	0.000430428
ENSSSCG00000004907	CCBE1	5.03645	1.64777e-05
ENSSSCG00000002014	JPH4	4.93773	0.00053558
ENSSSCG00000008870	GUCY1B3	4.82604	1.37486e-05
ENSSSCG00000011806	MASP1	4.80971	4.85593e-05
ENSSSCG00000004475	NA	4.79509	0.00932319
ENSSSCG00000017277	PECAM1	4.72432	0.000284535
ENSSSCG00000004755	DLL4	4.68581	0.00649304
ENSSSCG00000026819	NID1	4.67726	0.00887591
ENSSSCG00000038783	IGFBP3	4.65988	0.000418135
ENSSSCG00000021873	CRABP1	4.62665	3.58769e-06
ENSSSCG00000011496	ADAMTS9	4.61428	0.00159422
ENSSSCG00000010447	NA	4.60592	4.85593e-05
ENSSSCG00000014391	ARAP3	4.45609	0.000700567
ENSSSCG00000011440	SEMA3G	4.44061	0.00240738
ENSSSCG00000036402	MYL9	4.43491	0.000153747
ENSSSCG00000009545	COL4A2	4.42515	0.000809517
ENSSSCG00000031925	SHANK3	4.31693	0.00141666
ENSSSCG00000032761	LAMA5	4.26869	0.00787193
ENSSSCG00000032241	GPNMB	4.25015	0.000919692
ENSSSCG00000010493	PDLIM1	4.17844	0.00584673
ENSSSCG00000001765	ADAMTS7	4.15363	0.00160274
ENSSSCG00000012135	VEGFD	4.15254	0.00190768
ENSSSCG00000002828	LPCAT2	4.15079	0.00809529
ENSSSCG00000017723	CCL2	4.14372	0.0022731
ENSSSCG00000033262	CD74	4.0072	0.0048728
ENSSSCG00000026729	TMEM150C	3.94689	0.000416621
ENSSSCG00000001422	C2	3.89035	2.68051e-08
ENSSSCG00000038071	RASL12	3.84613	0.00806204
ENSSSCG00000013041	FERMT3	3.83741	0.00697478
ENSSSCG00000009361	POSTN	3.82231	0.00506681
ENSSSCG00000023788	TBC1D30	3.73371	0.00434805
ENSSSCG00000024205	ARHGEF26	3.69141	0.00123738
ENSSSCG00000035420	HES4	3.54293	0.000856647
ENSSSCG00000011743	MECOM	3.48055	0.00434805
ENSSSCG00000026454	NA	3.46421	4.04618e-08
ENSSSCG00000004145	NA	3.42964	0.00220905
ENSSSCG00000034302	SLC12A7	3.40033	0.00141666
ENSSSCG00000010728	CPXM2	3.38511	4.63792e-05
ENSSSCG00000040366	ADAMTSL1	3.37056	0.00301949
ENSSSCG00000035937	DPT	3.24127	0.000138637
ENSSSCG00000009580	S1PR3	3.23963	0.00837043
ENSSSCG00000036758	HSPA12A	3.10185	0.00142388
ENSSSCG00000010312	PLAU	3.09897	0.000145486
ENSSSCG00000004705	MAP1A	3.01044	2.76094e-05
ENSSSCG00000006153	FABP5	3.00134	0.00460557
ENSSSCG00000013248	LRP4	2.95898	0.00375828
ENSSSCG00000022081	PHLDB2	2.95679	0.00964434
ENSSSCG00000014927	NOX4	2.94805	0.00886746
ENSSSCG00000002829	MMP2	2.89487	0.000423711
ENSSSCG00000012315	SYNJ2	2.88037	0.00281304
ENSSSCG00000035392	IGFBP2	2.85928	0.00303677
ENSSSCG00000002494	CLMN	2.76687	0.00897486
ENSSSCG00000001849	ANPEP	2.73767	0.00106468
ENSSSCG00000038853	GPR137B	2.73589	0.000414243
ENSSSCG00000011398	SEMA3F	2.67804	0.00396484
ENSSSCG00000007528	PHACTR3	2.65468	0.00787193
ENSSSCG00000008227	ST3GAL5	2.63197	0.000402452
ENSSSCG00000007586	FSCN1	2.61086	0.000354023
ENSSSCG00000012996	CDC42EP2	2.56806	0.00155624
ENSSSCG00000011609	FBLN2	2.5393	0.000416621
ENSSSCG00000007435	PLTP	2.53604	0.00795491
ENSSSCG00000022784	PLEKHO1	2.52515	0.0022198
ENSSSCG00000021457	ZBTB8A	2.50969	0.00269115
ENSSSCG00000021899	NA	2.46178	2.93925e-07
ENSSSCG00000013114	SLC15A3	2.44287	2.45579e-05
ENSSSCG00000033854	LGALS1	2.43657	0.00379929
ENSSSCG00000022815	PYGB	2.41512	0.00408766
ENSSSCG00000010452	IFIT1	2.37345	0.00125457
ENSSSCG00000017727	TMEM98	2.3715	0.00142388
ENSSSCG00000009655	EBF2	2.36215	0.000996668
ENSSSCG00000027124	NA	2.35331	0.0039298
ENSSSCG00000010654	ATRNL1	2.33814	0.00689549
ENSSSCG00000038089	COL18A1	2.30142	0.00408766
ENSSSCG00000032015	SH3BGRL2	2.29491	0.000859141
ENSSSCG00000034765	NA	2.28346	4.85593e-05
ENSSSCG00000005518	NA	2.2822	8.30467e-06
ENSSSCG00000011973	COL8A1	2.2493	0.00375828
ENSSSCG00000032591	NA	2.2206	0.00383835
ENSSSCG00000038229	EML2	2.10816	7.58688e-05
ENSSSCG00000014987	MMP12	2.09403	0.00911774
ENSSSCG00000006648	CTSS	2.08444	0.00125457
ENSSSCG00000016061	MYO1B	2.06595	0.0070913
ENSSSCG00000013762	PODNL1	2.04183	0.0014218
ENSSSCG00000010450	LIPA	2.0373	0.00651246
ENSSSCG00000032436	NA	2.02013	0.00434805
ENSSSCG00000010071	MMP11	1.98599	0.00282454
ENSSSCG00000030548	HERC5	1.96404	0.00408766
ENSSSCG00000021328	PCSK1N	1.9488	0.0054782
ENSSSCG00000002444	FBLN5	1.93567	0.00100974
ENSSSCG00000011020	JCAD	1.89592	0.0070913
ENSSSCG00000006395	NA	1.86518	0.000261447
ENSSSCG00000021343	ZEB2	1.8469	0.00769426
ENSSSCG00000012074	NA	1.80435	0.00408766
ENSSSCG00000008535	CLIP4	1.78989	0.00979656
ENSSSCG00000015125	NECTIN1	1.73134	0.00806204
ENSSSCG00000004022	RPS6KA2	1.64184	0.000790888
ENSSSCG00000032330	THY1	1.57752	0.00401589
ENSSSCG00000009468	KCTD12	1.53063	0.0035537
ENSSSCG00000026951	PSMB8	1.52056	0.00649304
ENSSSCG00000032269	LIMA1	1.51348	0.00191361
ENSSSCG00000023907	AFAP1	1.49058	0.00467371
ENSSSCG00000025593	NA	1.42343	0.0012311
ENSSSCG00000023379	UBE2L6	1.39785	0.00837043
ENSSSCG00000037102	FSTL3	1.28743	0.00769426
ENSSSCG00000032443	KIAA0895L	1.28221	0.00720432
ENSSSCG00000010006	NA	1.27511	0.00911774
ENSSSCG00000001986	NFATC4	1.25922	0.00911774
ENSSSCG00000034802	NA	1.22006	0.00621399
ENSSSCG00000037238	NA	1.20875	0.00879083
ENSSSCG00000003063	PHLDB3	1.19892	0.00408766
ENSSSCG00000033120	PALM2	1.19302	0.0085421
ENSSSCG00000003973	CTPS1	1.10983	0.00990025
ENSSSCG00000027722	BMP2K	1.09915	0.00998362
ENSSSCG00000016123	PARD3B	1.05235	0.0072668
ENSSSCG00000039542	NA	1.02544	0.00570411
ENSSSCG00000002283	FUT8	-1.01377	0.00776503
ENSSSCG00000032929	ENKUR	-1.04151	0.00976855
ENSSSCG00000014173	LNPEP	-1.19854	0.000115275
ENSSSCG00000013858	CALR3	-1.33772	0.00945062
ENSSSCG00000016983	STC2	-1.44324	0.00651246
ENSSSCG00000006132	MMP16	-1.62788	0.0014595
ENSSSCG00000039966	NXPH4	-1.66393	0.000145486
ENSSSCG00000022592	FIBIN	-1.8449	0.00601879
ENSSSCG00000006171	CRISPLD1	-2.10899	0.00408766
ENSSSCG00000004928	CILP	-2.3481	0.00167602
ENSSSCG00000027361	OVOL1	-2.53343	0.0031475
ENSSSCG00000015399	SEMA3E	-2.66614	0.00065218
ENSSSCG00000008314	NA	-2.97289	0.00809725
ENSSSCG00000004218	RSPO3	-4.55418	0.00930488
ENSSSCG00000014843	CHRDL2	-5.31019	0.00908915
