# Supplementary material for: Meniscus gene expression profiling of inner and outer zone meniscus tissue compared to cartilage and passaged monolayer meniscus cells
Source: Sci Rep. 2024 Nov 9;14:27423. doi: 10.1038/s41598-024-78580-3 (PMC11550462; doi:10.1038/s41598-024-78580-3)
Supplement: Supplementary file 4 — Supplementary Dataset 4 [file 41598_2024_78580_MOESM4_ESM.xlsx]

## Sheet: Sheet1
GeneID	GeneName	log2 Fold-change (Inner Meniscus Tissue/p3 Inner Meniscus Cells)	padj
ENSSSCG00000022968	ARFGEF3	22.1759	1.91351e-24
ENSSSCG00000002476	SERPINA1	14.2898	6.65391e-17
ENSSSCG00000014066	TMEM171	12.0774	5.07518e-15
ENSSSCG00000037821	RGS5	11.9609	4.788e-18
ENSSSCG00000034604	CLEC3A	11.6889	4.05691e-35
ENSSSCG00000028758	LBP	11.6578	8.0426e-44
ENSSSCG00000032400	C1QTNF8	11.6179	4.04169e-15
ENSSSCG00000011700	CP	11.3852	2.3156e-104
ENSSSCG00000023261	GDF5	11.3384	7.2096e-18
ENSSSCG00000001473	COL11A2	11.3311	2.40856e-42
ENSSSCG00000010428	DKK1	11.1188	4.34797e-09
ENSSSCG00000004614	UNC13C	11.0269	4.47785e-08
ENSSSCG00000022554	MATN1	10.6763	4.75797e-10
ENSSSCG00000031074	FAM110D	10.5595	6.62982e-17
ENSSSCG00000022258	NA	10.5353	7.87916e-12
ENSSSCG00000000749	SLC6A12	10.4732	1.13429e-42
ENSSSCG00000029675	MMP8	10.4685	2.27353e-27
ENSSSCG00000016294	C2orf82	10.4099	1.51727e-21
ENSSSCG00000013370	NA	10.1915	7.73061e-26
ENSSSCG00000027820	CD200	10.1796	5.28406e-06
ENSSSCG00000002997	NA	10.1248	6.84713e-17
ENSSSCG00000006933	CLCA1	10.1215	7.63613e-16
ENSSSCG00000009500	NA	10.0312	3.81711e-06
ENSSSCG00000011557	CIDEC	9.93485	1.33531e-16
ENSSSCG00000036474	GJB6	9.91086	4.90322e-07
ENSSSCG00000011831	APOD	9.83011	2.55363e-76
ENSSSCG00000008118	PROM2	9.77886	8.39871e-12
ENSSSCG00000032048	SCRG1	9.66811	5.082e-26
ENSSSCG00000006588	S100A9	9.62575	3.11633e-19
ENSSSCG00000016254	CCL20	9.57836	6.29135e-56
ENSSSCG00000017448	KRT14	9.45609	7.16747e-11
ENSSSCG00000006590	S100A8	9.44955	2.58067e-09
ENSSSCG00000017445	KRT13	9.35567	8.92173e-09
ENSSSCG00000030217	COLGALT2	9.30156	1.02014e-104
ENSSSCG00000002279	GPX2	9.28117	4.01302e-07
ENSSSCG00000006264	OPRK1	9.20222	0.00010388
ENSSSCG00000040098	NA	9.14027	4.11373e-10
ENSSSCG00000007501	BMP7	9.08284	2.81007e-17
ENSSSCG00000017383	NA	9.02188	1.12355e-11
ENSSSCG00000008501	VIT	8.99761	1.26206e-26
ENSSSCG00000027215	CTRC	8.99042	6.64519e-08
ENSSSCG00000024911	NA	8.94816	5.81702e-08
ENSSSCG00000007131	CST7	8.93775	9.62358e-09
ENSSSCG00000004928	CILP	8.93131	1.67988e-57
ENSSSCG00000030076	SLC6A13	8.82406	1.93776e-09
ENSSSCG00000033234	SSTR5	8.70545	1.39676e-06
ENSSSCG00000014011	RASGEF1C	8.68416	1.59766e-10
ENSSSCG00000024310	F13A1	8.65617	1.1995e-31
ENSSSCG00000023684	MT1A	8.6384	1.41357e-36
ENSSSCG00000025523	COL2A1	8.6346	1.4921e-23
ENSSSCG00000040513	AQP3	8.57621	3.64328e-23
ENSSSCG00000004891	SERPINB7	8.48962	1.42482e-41
ENSSSCG00000010837	FAM177B	8.48231	0.000260657
ENSSSCG00000037358	NA	8.46863	2.65268e-86
ENSSSCG00000000298	PPP1R1A	8.4587	2.32302e-13
ENSSSCG00000032857	S100A12	8.44075	3.78929e-15
ENSSSCG00000009222	SPARCL1	8.43119	1.31172e-13
ENSSSCG00000017755	NOS2	8.39433	1.60961e-28
ENSSSCG00000004274	NA	8.38635	7.70391e-11
ENSSSCG00000016319	GBX2	8.33997	9.07632e-09
ENSSSCG00000002749	NA	8.27308	3.33515e-09
ENSSSCG00000015656	FCMR	8.25392	7.60764e-06
ENSSSCG00000008115	NA	8.23999	9.2568e-52
ENSSSCG00000007917	RBFOX1	8.22788	1.60752e-07
ENSSSCG00000025034	LAPTM5	8.20079	4.5065e-10
ENSSSCG00000035729	MYOZ3	8.17277	4.49166e-10
ENSSSCG00000022849	IL2RA	8.16205	3.8167e-12
ENSSSCG00000025483	GREB1	8.15475	1.53464e-08
ENSSSCG00000028896	DIO1	8.12706	0.00041217
ENSSSCG00000011646	KY	8.08503	0.000120665
ENSSSCG00000023305	NA	8.06257	3.54884e-09
ENSSSCG00000031053	S100A1	8.05965	1.76499e-48
ENSSSCG00000013369	NA	8.04825	0.000431779
ENSSSCG00000036748	NA	8.00572	9.86989e-20
ENSSSCG00000014272	NA	7.91882	3.32244e-06
ENSSSCG00000021515	HS3ST1	7.9077	2.79345e-05
ENSSSCG00000009517	GPR183	7.89685	0.000173416
ENSSSCG00000007385	KCNS1	7.88817	1.00037e-19
ENSSSCG00000013093	VWCE	7.87043	1.26251e-08
ENSSSCG00000014988	MMP13	7.82835	7.36475e-15
ENSSSCG00000004939	MEGF11	7.82289	5.9145e-16
ENSSSCG00000029449	NA	7.78618	4.70403e-10
ENSSSCG00000013092	PGA5	7.74844	0.00134292
ENSSSCG00000009219	IBSP	7.64016	1.16221e-06
ENSSSCG00000025244	HTR6	7.59001	3.90046e-08
ENSSSCG00000015550	RGS16	7.57249	7.86071e-53
ENSSSCG00000007486	CYP24A1	7.39577	2.32686e-11
ENSSSCG00000026211	NRN1	7.36045	1.96207e-12
ENSSSCG00000023004	FZD9	7.33512	2.79715e-24
ENSSSCG00000036570	CTXN3	7.305	0.0012597
ENSSSCG00000027762	TNFRSF11B	7.30489	2.87443e-42
ENSSSCG00000015618	LAMB3	7.29764	3.45283e-19
ENSSSCG00000039358	SUSD5	7.26449	3.27994e-20
ENSSSCG00000039754	NA	7.2518	0.000899434
ENSSSCG00000001725	NA	7.24762	0.0018293
ENSSSCG00000011837	MELTF	7.24282	2.48751e-21
ENSSSCG00000002764	SMPD3	7.22773	2.49604e-09
ENSSSCG00000015716	MARCO	7.19221	1.87598e-08
ENSSSCG00000016328	RAB17	7.18811	1.27235e-07
ENSSSCG00000009631	PEBP4	7.18327	0.000247855
ENSSSCG00000000963	SYCE3	7.17681	0.000180057
ENSSSCG00000029558	EXTL1	7.16053	3.07583e-08
ENSSSCG00000022337	SERPINB11	7.15793	3.3298e-16
ENSSSCG00000023915	SLC2A4	7.13654	2.07819e-11
ENSSSCG00000014827	PLEKHB1	7.11083	1.46708e-05
ENSSSCG00000004572	NA	7.10277	2.91997e-39
ENSSSCG00000035928	NA	7.06905	8.23039e-05
ENSSSCG00000017498	PPP1R1B	7.06185	8.38556e-07
ENSSSCG00000028048	ARHGEF15	7.04884	0.000482473
ENSSSCG00000011246	VILL	7.00228	7.8799e-05
ENSSSCG00000033637	NA	6.99958	7.66387e-08
ENSSSCG00000036907	NMB	6.98987	3.80922e-17
ENSSSCG00000006034	RSPO2	6.97257	2.80251e-17
ENSSSCG00000027665	NA	6.95952	3.13587e-06
ENSSSCG00000040707	RASEF	6.95677	3.6822e-06
ENSSSCG00000015476	CHI3L1	6.93672	1.63697e-30
ENSSSCG00000023522	TGM2	6.933	1.69855e-37
ENSSSCG00000012854	RASSF7	6.9072	1.12721e-09
ENSSSCG00000026932	RS1	6.89373	6.16127e-07
ENSSSCG00000005638	NA	6.88	4.45552e-45
ENSSSCG00000000248	KRT5	6.879	3.28231e-06
ENSSSCG00000017384	AOC2	6.87003	3.05719e-30
ENSSSCG00000015512	PAPPA2	6.81184	0.000141729
ENSSSCG00000038685	MPPED1	6.80427	2.36005e-10
ENSSSCG00000033344	H19_2	6.79684	3.78883e-05
ENSSSCG00000037292	PLA2G4E	6.79259	0.00280702
ENSSSCG00000026605	BPI	6.78929	1.5302e-06
ENSSSCG00000003318	GALP	6.77403	0.00707688
ENSSSCG00000027621	NDUFA4L2	6.77069	2.84507e-39
ENSSSCG00000017700	CCL3L1	6.75684	1.67278e-09
ENSSSCG00000010701	BTBD16	6.74357	1.74554e-19
ENSSSCG00000011131	PRKCQ	6.71894	7.96054e-06
ENSSSCG00000031691	NA	6.70946	2.94108e-05
ENSSSCG00000006171	CRISPLD1	6.69703	2.71752e-36
ENSSSCG00000010647	ADRB1	6.66296	7.79608e-05
ENSSSCG00000030300	MT2A	6.65582	7.05742e-71
ENSSSCG00000001490	KHDRBS2	6.64096	3.20467e-05
ENSSSCG00000014987	MMP12	6.63776	7.382e-08
ENSSSCG00000004039	SLC22A3	6.62124	2.10579e-11
ENSSSCG00000005257	NA	6.58317	0.0032206
ENSSSCG00000039442	BMP2	6.57741	3.31971e-21
ENSSSCG00000026427	RORC	6.57463	1.25288e-31
ENSSSCG00000038693	RAB19	6.56057	6.1885e-08
ENSSSCG00000016443	TMEM176A	6.54759	7.43426e-14
ENSSSCG00000009332	TEX26	6.54436	1.31369e-06
ENSSSCG00000004195	ARG1	6.52899	6.90793e-19
ENSSSCG00000025423	KCNK5	6.46989	8.75437e-30
ENSSSCG00000009842	CCDC60	6.4653	0.000521063
ENSSSCG00000027515	FCGBP	6.45851	3.7302e-19
ENSSSCG00000013506	STAP2	6.45568	0.00019511
ENSSSCG00000016657	AOAH	6.45424	4.69541e-09
ENSSSCG00000033260	TNNI2	6.45245	0.000244857
ENSSSCG00000023403	NA	6.44875	1.95518e-11
ENSSSCG00000036964	FAM83H	6.43208	6.98232e-06
ENSSSCG00000037881	GDF5OS	6.42674	0.000163648
ENSSSCG00000005781	TARSL2	6.39319	1.09578e-05
ENSSSCG00000016444	TMEM176B	6.39005	4.24441e-16
ENSSSCG00000036621	FAM229B	6.38929	0.000114162
ENSSSCG00000000010	FBLN1	6.38218	2.81897e-30
ENSSSCG00000017254	MAP2K6	6.36522	5.21894e-30
ENSSSCG00000039173	NA	6.35096	0.000390155
ENSSSCG00000026259	LINGO4	6.33894	3.14325e-05
ENSSSCG00000014137	HAPLN1	6.33691	4.0121e-28
ENSSSCG00000009181	C4orf17	6.29247	7.67268e-05
ENSSSCG00000016018	FRZB	6.27087	5.37998e-14
ENSSSCG00000030582	BATF	6.25319	6.35677e-27
ENSSSCG00000019083	NA	6.23804	0.00343974
ENSSSCG00000034178	AIF1L	6.2234	2.62783e-13
ENSSSCG00000015617	G0S2	6.22327	1.9384e-14
ENSSSCG00000014978	ANGPTL5	6.18287	8.12639e-30
ENSSSCG00000004402	METTL24	6.16595	0.00812212
ENSSSCG00000003529	LACTBL1	6.14069	0.00014383
ENSSSCG00000038663	NA	6.13862	0.000238847
ENSSSCG00000015353	SCIN	6.11398	3.52529e-15
ENSSSCG00000030026	SORCS1	6.10529	0.00027435
ENSSSCG00000034107	RNF223	6.09823	0.000269038
ENSSSCG00000016093	NA	6.0842	6.03535e-21
ENSSSCG00000003092	FOXA3	6.08251	1.81207e-16
ENSSSCG00000000716	KCNA1	6.07969	5.93903e-10
ENSSSCG00000040160	MMP24	6.05135	5.36883e-08
ENSSSCG00000012448	ITM2A	6.04286	4.789e-17
ENSSSCG00000037697	MGP	6.03086	4.43079e-12
ENSSSCG00000003547	NCMAP	6.02663	5.08362e-05
ENSSSCG00000035760	RFLNA	5.99672	2.13805e-07
ENSSSCG00000022592	FIBIN	5.98798	5.14805e-35
ENSSSCG00000001479	HMGCLL1	5.96482	0.00479954
ENSSSCG00000003374	ESPN	5.95369	7.22816e-11
ENSSSCG00000006834	MYBPHL	5.95092	5.38608e-05
ENSSSCG00000012060	NA	5.91851	0.000191133
ENSSSCG00000035016	NA	5.91809	4.43827e-05
ENSSSCG00000039322	NRGN	5.91637	0.00276723
ENSSSCG00000014843	CHRDL2	5.89827	8.43505e-05
ENSSSCG00000032532	CHRM2	5.89194	9.72402e-11
ENSSSCG00000038607	GADL1	5.87956	8.28618e-05
ENSSSCG00000004894	SERPINB5	5.85532	6.74351e-19
ENSSSCG00000017569	CHAD	5.83582	3.42796e-26
ENSSSCG00000027365	WNT7B	5.8347	0.000222378
ENSSSCG00000001427	C4A	5.81889	1.18901e-22
ENSSSCG00000037225	RPRM	5.81358	0.00416346
ENSSSCG00000025777	ESR1	5.81208	1.23782e-28
ENSSSCG00000031362	NA	5.80192	0.00347732
ENSSSCG00000011299	CLEC3B	5.78298	6.64212e-12
ENSSSCG00000037090	NEU4	5.78199	0.00219469
ENSSSCG00000021867	HPN	5.77591	0.00253581
ENSSSCG00000011397	SLC38A3	5.76068	5.53924e-09
ENSSSCG00000010317	DUPD1	5.73875	0.0014089
ENSSSCG00000027922	UNC5CL	5.7375	0.000992447
ENSSSCG00000000918	EPYC	5.7356	0.00900658
ENSSSCG00000029334	MYT1L	5.73503	0.00236016
ENSSSCG00000006312	GPA33	5.7326	0.00195473
ENSSSCG00000033574	CFAP54	5.72069	0.0054656
ENSSSCG00000005352	FRMPD1	5.70854	0.0074829
ENSSSCG00000012584	CAPN6	5.70191	1.13951e-12
ENSSSCG00000015913	SCN9A	5.69418	1.10085e-21
ENSSSCG00000036157	BARX2	5.68792	1.24616e-07
ENSSSCG00000035043	NA	5.68184	0.000880674
ENSSSCG00000033675	SPAI-2	5.67745	0.00616154
ENSSSCG00000010800	B3GALT2	5.67513	0.00276177
ENSSSCG00000022206	UOX	5.66523	5.74722e-08
ENSSSCG00000008314	NA	5.65762	4.26539e-11
ENSSSCG00000002887	MAG	5.61527	0.00363913
ENSSSCG00000014219	CDO1	5.60224	2.90096e-40
ENSSSCG00000034133	NA	5.59695	0.000515103
ENSSSCG00000040317	SOD2	5.58782	2.8333e-61
ENSSSCG00000024431	ATG9B	5.57487	1.04752e-09
ENSSSCG00000002929	SYNE4	5.55497	0.000315634
ENSSSCG00000031874	REM2	5.55263	5.95389e-06
ENSSSCG00000008802	BEND4	5.5522	2.33467e-13
ENSSSCG00000028295	NA	5.55001	0.000406412
ENSSSCG00000040554	NA	5.5492	4.1345e-10
ENSSSCG00000025686	KMO	5.53577	0.00182677
ENSSSCG00000001867	PSTPIP1	5.52459	6.6204e-41
ENSSSCG00000015681	NA	5.51792	0.00422263
ENSSSCG00000001404	TNF	5.50518	0.00219058
ENSSSCG00000006764	PTPN22	5.49515	3.5094e-28
ENSSSCG00000012137	BMX	5.47019	0.00131147
ENSSSCG00000010376	GDF10	5.45796	6.83304e-07
ENSSSCG00000017607	TMEM100	5.4543	8.08572e-16
ENSSSCG00000017938	YBX2	5.44824	1.62997e-21
ENSSSCG00000007436	MMP9	5.44736	0.000904746
ENSSSCG00000031142	NMNAT3	5.44469	6.37558e-11
ENSSSCG00000003463	AGMAT	5.43092	0.00185984
ENSSSCG00000034639	NA	5.4292	0.00272678
ENSSSCG00000009331	MEDAG	5.4192	6.21341e-57
ENSSSCG00000017747	RAB11FIP4	5.4144	5.06933e-20
ENSSSCG00000015903	SLC38A11	5.40054	0.00386543
ENSSSCG00000008842	KIT	5.38999	0.000333971
ENSSSCG00000031112	TM4SF5	5.3896	0.000280216
ENSSSCG00000024914	NA	5.38766	2.40967e-25
ENSSSCG00000008731	OTOP1	5.38527	0.00236486
ENSSSCG00000006199	PREX2	5.38369	1.01061e-09
ENSSSCG00000002487	SERPINA3-2	5.37612	0.00345358
ENSSSCG00000038211	NA	5.36476	0.00140105
ENSSSCG00000001989	CIDEB	5.36365	0.00287007
ENSSSCG00000040083	SHC2	5.35548	2.01813e-05
ENSSSCG00000009216	SPP1	5.35365	6.50518e-38
ENSSSCG00000004670	C15orf48	5.32978	6.53868e-16
ENSSSCG00000009668	CLU	5.3292	6.73597e-45
ENSSSCG00000037106	C2orf40	5.32411	1.38242e-10
ENSSSCG00000038965	ARC	5.31509	1.18654e-13
ENSSSCG00000016589	LRRC4	5.30087	5.25911e-14
ENSSSCG00000006808	SLC16A4	5.29878	1.44159e-10
ENSSSCG00000009488	SLITRK5	5.2788	0.00649919
ENSSSCG00000008092	NT5DC4	5.27845	0.00011381
ENSSSCG00000007607	KPNA7	5.25508	1.6305e-05
ENSSSCG00000008306	NOTO	5.23309	0.00205728
ENSSSCG00000026852	NPPC	5.21389	0.00720274
ENSSSCG00000007857	ACSM3	5.19403	6.62041e-07
ENSSSCG00000037735	NA	5.18072	0.00399727
ENSSSCG00000021540	C2CD4D	5.17803	0.000155278
ENSSSCG00000016519	AKR1D1	5.17337	8.55068e-18
ENSSSCG00000030361	PRKCZ	5.16546	1.48481e-08
ENSSSCG00000007741	NUPR2	5.16282	1.73826e-07
ENSSSCG00000004898	TNFRSF11A	5.16108	1.81968e-17
ENSSSCG00000003147	CA11	5.15769	5.339e-26
ENSSSCG00000011740	SERPINI1	5.15232	8.56918e-33
ENSSSCG00000033467	NA	5.14828	0.00178062
ENSSSCG00000010201	RASGEF1A	5.14756	0.000504819
ENSSSCG00000013337	BBOX1	5.14663	0.00598444
ENSSSCG00000016184	NA	5.13273	0.00393385
ENSSSCG00000010370	NA	5.12462	7.70615e-52
ENSSSCG00000033539	CRYBG2	5.11764	0.00250725
ENSSSCG00000035293	NA	5.11294	2.1834e-12
ENSSSCG00000008948	ALB	5.10541	3.38847e-06
ENSSSCG00000012986	KCNK7	5.09568	8.21622e-07
ENSSSCG00000016838	RANBP3L	5.09374	1.87453e-21
ENSSSCG00000006587	PGLYRP4	5.08532	5.68048e-15
ENSSSCG00000015747	NA	5.08341	1.68445e-07
ENSSSCG00000007358	EMILIN3	5.0805	2.54527e-09
ENSSSCG00000023192	NA	5.07647	2.15151e-06
ENSSSCG00000014599	SYT9	5.07031	0.000375645
ENSSSCG00000032562	TMC6	5.06153	2.46882e-13
ENSSSCG00000013425	MISP	5.06063	4.20721e-11
ENSSSCG00000040951	SCT	5.06051	0.000841818
ENSSSCG00000011267	NA	5.02504	0.00640277
ENSSSCG00000015556	LAMC2	4.98387	8.6334e-15
ENSSSCG00000026894	NFE2L3	4.9595	0.00913126
ENSSSCG00000007674	ZAN	4.95946	0.00543679
ENSSSCG00000031924	NKX3-1	4.93815	1.03999e-19
ENSSSCG00000007130	SYNDIG1	4.93599	0.000565577
ENSSSCG00000016784	ANKH	4.93554	1.3839e-111
ENSSSCG00000029752	C16orf54	4.93261	3.87172e-17
ENSSSCG00000022060	RASSF10	4.92858	1.27024e-08
ENSSSCG00000001807	AP3B2	4.92832	7.17139e-10
ENSSSCG00000004422	WISP3	4.92788	1.94215e-09
ENSSSCG00000017604	HLF	4.92754	5.81785e-52
ENSSSCG00000012848	EPS8L2	4.92128	2.43537e-12
ENSSSCG00000039103	ADIPOQ	4.91162	0.00254156
ENSSSCG00000010545	CPN1	4.91109	0.000400388
ENSSSCG00000017868	NA	4.90548	4.12048e-19
ENSSSCG00000011570	IRAK2	4.90304	1.66135e-37
ENSSSCG00000040615	MALRD1	4.90287	0.00173045
ENSSSCG00000011670	PXYLP1	4.8888	8.75437e-30
ENSSSCG00000021259	CDA	4.81641	2.84841e-48
ENSSSCG00000016270	C2orf72	4.80016	0.00297597
ENSSSCG00000024492	EPHB1	4.79824	4.94669e-07
ENSSSCG00000013382	PLEKHA7	4.7882	3.14405e-13
ENSSSCG00000003882	SLC5A9	4.78633	0.000191668
ENSSSCG00000031244	GAP43	4.77924	2.47837e-16
ENSSSCG00000000623	BCL2L14	4.7621	0.00185683
ENSSSCG00000039986	RGS8	4.75805	1.75609e-15
ENSSSCG00000038562	RND1	4.73183	1.68496e-23
ENSSSCG00000000067	CHADL	4.72545	2.78908e-07
ENSSSCG00000028923	SCNN1B	4.71813	0.00190834
ENSSSCG00000000732	CRACR2A	4.6971	1.05279e-08
ENSSSCG00000004493	SIGLEC15	4.68859	0.000376256
ENSSSCG00000029592	GPRC5A	4.68517	2.4632e-49
ENSSSCG00000024223	ARHGEF16	4.68338	2.66162e-10
ENSSSCG00000005994	SNTB1	4.67804	9.11976e-14
ENSSSCG00000035751	NA	4.66125	1.14502e-24
ENSSSCG00000010627	PDCD4	4.66031	2.18351e-30
ENSSSCG00000012133	ASB11	4.65096	0.00390512
ENSSSCG00000011014	BAMBI	4.61953	1.49077e-24
ENSSSCG00000010101	P2RX6	4.60931	7.45298e-16
ENSSSCG00000037846	ACOXL	4.60882	4.6374e-05
ENSSSCG00000040147	SHISA3	4.60792	1.70609e-09
ENSSSCG00000033908	SMIM2	4.60519	0.00269156
ENSSSCG00000008326	TGFA	4.57915	0.00109273
ENSSSCG00000036438	GPX3	4.57162	6.59693e-14
ENSSSCG00000006307	RCSD1	4.5707	0.000272973
ENSSSCG00000012525	BEX1	4.56364	4.21571e-20
ENSSSCG00000024954	FGF1	4.56119	3.4473e-11
ENSSSCG00000001132	BTN1A1	4.56078	0.00723935
ENSSSCG00000000157	BPIFC	4.54465	0.000261409
ENSSSCG00000039049	MAP7	4.54449	2.44308e-10
ENSSSCG00000001832	ACAN	4.54223	6.18268e-15
ENSSSCG00000039182	C11orf96	4.53392	8.58011e-18
ENSSSCG00000000291	GPR84	4.52664	1.36693e-07
ENSSSCG00000030113	SHISA2	4.50942	1.36921e-18
ENSSSCG00000013403	GALNT18	4.48967	9.47003e-23
ENSSSCG00000031903	TNNT3	4.47133	0.00157727
ENSSSCG00000024204	SCN1A	4.46935	0.00458179
ENSSSCG00000015959	RAPGEF4	4.46833	0.000304283
ENSSSCG00000005446	EPB41L4B	4.46318	1.75603e-13
ENSSSCG00000031866	TIMP3	4.45824	3.24087e-27
ENSSSCG00000013598	KANK3	4.45376	1.56374e-11
ENSSSCG00000016665	BMPER	4.44967	9.25456e-11
ENSSSCG00000007115	THBD	4.44614	6.20577e-16
ENSSSCG00000036044	NA	4.44262	2.06108e-14
ENSSSCG00000028443	NA	4.42182	1.62646e-05
ENSSSCG00000000090	CBX7	4.40761	1.00987e-35
ENSSSCG00000000717	KCNA6	4.40536	1.20177e-26
ENSSSCG00000022429	KAZALD1	4.40439	5.2495e-17
ENSSSCG00000007001	NA	4.39612	1.15988e-05
ENSSSCG00000018700	RNase_MRP	4.36103	2.16738e-05
ENSSSCG00000006238	CYP7A1	4.35894	1.21666e-06
ENSSSCG00000013418	CFD	4.35376	1.94389e-16
ENSSSCG00000013916	COMP	4.34921	1.18789e-20
ENSSSCG00000018042	SLC47A2	4.34901	1.28818e-06
ENSSSCG00000021053	GIPR	4.34707	0.0012965
ENSSSCG00000028689	SNORA71	4.33964	0.00821666
ENSSSCG00000027967	IGSF6	4.33954	0.00773544
ENSSSCG00000033735	PERM1	4.33455	5.07032e-05
ENSSSCG00000000492	LYZ	4.32703	1.12355e-11
ENSSSCG00000012852	CDHR5	4.3264	0.00046027
ENSSSCG00000012066	KCNJ15	4.32029	5.61746e-08
ENSSSCG00000039419	SLCO4A1	4.3147	7.79075e-26
ENSSSCG00000029227	LDB2	4.31375	3.55905e-11
ENSSSCG00000027178	MAN2B2	4.30464	0.00348643
ENSSSCG00000003006	CYP2B6	4.3043	7.45902e-07
ENSSSCG00000034980	IRF8	4.29615	0.000973599
ENSSSCG00000003069	KCNN4	4.29263	2.12294e-11
ENSSSCG00000006987	SLC7A2	4.27939	1.5221e-16
ENSSSCG00000006737	IGSF3	4.27063	3.71991e-10
ENSSSCG00000016290	EFHD1	4.26592	2.36216e-06
ENSSSCG00000022064	MLNR	4.24235	0.00165498
ENSSSCG00000015632	NA	4.23987	3.52522e-08
ENSSSCG00000035053	NA	4.23951	0.00198441
ENSSSCG00000000602	RERG	4.23852	5.65374e-14
ENSSSCG00000003633	TEKT2	4.23432	1.16579e-17
ENSSSCG00000037038	NA	4.23124	0.00193251
ENSSSCG00000017759	ALDOC	4.2245	5.16319e-33
ENSSSCG00000033392	SCML4	4.22297	2.01766e-08
ENSSSCG00000011241	DCLK3	4.21953	0.00817527
ENSSSCG00000024802	MACC1	4.21744	1.52549e-15
ENSSSCG00000035419	RARRES2	4.21534	8.30506e-22
ENSSSCG00000025629	COLEC11	4.20317	7.43715e-05
ENSSSCG00000014570	NRIP3	4.18907	2.88579e-11
ENSSSCG00000035649	NA	4.18815	6.23483e-06
ENSSSCG00000002632	SLC28A1	4.18434	1.03213e-20
ENSSSCG00000004781	NA	4.17034	1.06733e-12
ENSSSCG00000023057	LMO1	4.16095	0.00821876
ENSSSCG00000008599	NA	4.15927	0.00351679
ENSSSCG00000012132	ASB9	4.14815	0.000283979
ENSSSCG00000026318	NETO2	4.14788	6.80942e-08
ENSSSCG00000038780	NA	4.14734	0.00444667
ENSSSCG00000038013	DIRAS1	4.14179	5.10877e-05
ENSSSCG00000003582	SMPDL3B	4.13915	7.74381e-16
ENSSSCG00000031300	NA	4.13736	0.000219567
ENSSSCG00000015053	HTR3B	4.13534	0.000361745
ENSSSCG00000025308	IL17D	4.13179	1.19889e-41
ENSSSCG00000003950	TIE1	4.13019	3.08093e-07
ENSSSCG00000039998	CLIC2	4.12284	2.17675e-52
ENSSSCG00000014221	LVRN	4.11644	2.8093e-07
ENSSSCG00000040388	ZBTB46	4.1142	2.37793e-34
ENSSSCG00000002954	SPINT2	4.10475	1.07859e-05
ENSSSCG00000021897	CRB1	4.09322	0.00371751
ENSSSCG00000037914	IL17RB	4.0837	6.50081e-06
ENSSSCG00000037530	NA	4.06501	1.8717e-11
ENSSSCG00000002028	CMTM5	4.05094	3.24041e-07
ENSSSCG00000013344	ANO5	4.03765	2.91432e-11
ENSSSCG00000006542	KCNN3	4.02899	0.00883473
ENSSSCG00000021906	SYT7	4.02312	0.000116798
ENSSSCG00000034820	MAFA	4.02023	0.000614811
ENSSSCG00000006911	TGFBR3	4.01924	8.0796e-42
ENSSSCG00000016216	TUBA4A	4.01911	8.73657e-19
ENSSSCG00000009929	TRPV4	4.01855	2.34747e-17
ENSSSCG00000024669	NA	4.00171	1.20703e-43
ENSSSCG00000017257	ABCA9	3.97393	9.86376e-11
ENSSSCG00000013273	CHST1	3.97128	1.3451e-05
ENSSSCG00000031978	NA	3.96412	0.0015845
ENSSSCG00000024018	SLC16A3	3.96183	1.69676e-19
ENSSSCG00000004191	MOXD1	3.9605	3.32254e-06
ENSSSCG00000000029	SCUBE1	3.9597	4.10387e-05
ENSSSCG00000030655	MAMDC2	3.95861	3.39032e-23
ENSSSCG00000020045	SCARNA17	3.95556	0.000341813
ENSSSCG00000016614	PTPRZ1	3.94548	9.57566e-08
ENSSSCG00000037835	TRIM7	3.92836	3.68491e-14
ENSSSCG00000028927	LGI2	3.89286	0.00836753
ENSSSCG00000004087	CCDC170	3.89047	1.11952e-32
ENSSSCG00000006174	JPH1	3.88386	9.93767e-06
ENSSSCG00000015700	TMEM163	3.88271	5.8727e-08
ENSSSCG00000015753	ANGPT2	3.8779	6.94617e-05
ENSSSCG00000021596	KCNA5	3.87323	2.17171e-13
ENSSSCG00000009169	SLC39A8	3.8619	1.17664e-25
ENSSSCG00000013294	LDLRAD3	3.84727	4.70686e-14
ENSSSCG00000029545	GPRC5D	3.84093	0.00192197
ENSSSCG00000038688	PGLYRP1	3.84034	8.75558e-05
ENSSSCG00000036977	NA	3.83933	3.92141e-16
ENSSSCG00000012265	CHST7	3.83901	1.29323e-17
ENSSSCG00000011538	LMCD1	3.83897	1.06602e-08
ENSSSCG00000024791	NA	3.83333	4.25952e-25
ENSSSCG00000012528	BEX3	3.83254	7.91751e-23
ENSSSCG00000029715	OLFM1	3.83187	7.77591e-37
ENSSSCG00000000893	AMDHD1	3.82978	2.04125e-06
ENSSSCG00000032057	EPHX4	3.82249	1.14667e-28
ENSSSCG00000013387	NA	3.82093	1.41564e-09
ENSSSCG00000023215	MAOB	3.80289	1.5976e-05
ENSSSCG00000015413	FGL2	3.78342	0.000516708
ENSSSCG00000039966	NXPH4	3.7711	1.62391e-27
ENSSSCG00000014985	MMP3	3.76859	1.61586e-18
ENSSSCG00000000699	LPAR5	3.76692	2.17239e-05
ENSSSCG00000035355	F2R	3.75919	1.47555e-27
ENSSSCG00000038167	NA	3.75747	7.06627e-06
ENSSSCG00000026943	MRAP2	3.75609	0.000672584
ENSSSCG00000040228	NA	3.75081	7.19481e-12
ENSSSCG00000022312	RHPN2	3.74817	3.19705e-07
ENSSSCG00000004759	SPINT1	3.7394	3.43598e-08
ENSSSCG00000016848	EGFLAM	3.73419	5.36464e-09
ENSSSCG00000031407	STKLD1	3.72758	5.16732e-19
ENSSSCG00000009322	SLC46A3	3.72513	7.9224e-22
ENSSSCG00000031154	ACKR2	3.7134	0.000275345
ENSSSCG00000026517	CALML4	3.70876	7.58825e-07
ENSSSCG00000004332	BACH2	3.7028	8.05072e-15
ENSSSCG00000016182	RUFY4	3.69146	0.00294173
ENSSSCG00000001964	NPAS3	3.68902	2.9931e-06
ENSSSCG00000008021	TMEM204	3.68568	8.96738e-05
ENSSSCG00000008538	SPDYA	3.68547	0.00406188
ENSSSCG00000030095	ZBTB16	3.66902	1.05118e-13
ENSSSCG00000022230	CD9	3.66841	5.61856e-37
ENSSSCG00000037416	CLIC5	3.66684	3.43282e-07
ENSSSCG00000017778	DHRS13	3.65873	9.08981e-10
ENSSSCG00000004225	TPD52L1	3.65687	1.54524e-06
ENSSSCG00000009554	GRTP1	3.65531	2.33728e-08
ENSSSCG00000006335	RGS4	3.64816	3.33899e-06
ENSSSCG00000015823	NA	3.64718	7.49595e-20
ENSSSCG00000017934	CLDN7	3.63295	5.20581e-10
ENSSSCG00000014957	C11orf97	3.6297	3.4043e-06
ENSSSCG00000018563	SNORA48	3.61984	0.00379252
ENSSSCG00000032844	NA	3.61424	0.00787043
ENSSSCG00000007485	BCAS1	3.60744	5.28798e-07
ENSSSCG00000021401	GFRA4	3.60696	0.000162455
ENSSSCG00000022999	ZNF232	3.60195	4.02756e-05
ENSSSCG00000032156	GPR146	3.60061	2.6768e-13
ENSSSCG00000026945	LRRC2	3.59387	6.7876e-06
ENSSSCG00000000688	LAG3	3.58775	7.34368e-05
ENSSSCG00000006687	ITGA10	3.57692	2.7502e-30
ENSSSCG00000035421	ATP8A2	3.56964	1.71426e-06
ENSSSCG00000012481	TSPAN6	3.56871	1.28356e-26
ENSSSCG00000001873	CSPG4	3.55241	1.09925e-10
ENSSSCG00000008278	LBX2	3.54575	0.00119785
ENSSSCG00000015083	NA	3.53306	8.10486e-28
ENSSSCG00000040272	TTC29	3.52293	1.3719e-12
ENSSSCG00000028185	FGD3	3.52129	1.65896e-05
ENSSSCG00000038844	SMIM5	3.51307	1.33547e-06
ENSSSCG00000008034	NOXO1	3.51184	1.1284e-06
ENSSSCG00000015784	ACSL1	3.50525	1.08762e-32
ENSSSCG00000005609	GARNL3	3.48862	8.32871e-10
ENSSSCG00000033482	NA	3.48683	1.19485e-05
ENSSSCG00000034972	CNIH3	3.47736	3.88099e-11
ENSSSCG00000034440	MMP28	3.46844	1.30038e-14
ENSSSCG00000012977	NA	3.46502	0.00334141
ENSSSCG00000000591	PIK3C2G	3.46225	0.00137349
ENSSSCG00000034656	RTN4R	3.45754	1.33758e-11
ENSSSCG00000008737	C1QTNF7	3.45289	1.71777e-07
ENSSSCG00000040739	NA	3.45277	0.00837803
ENSSSCG00000008029	BAIAP3	3.44873	0.00131026
ENSSSCG00000030597	HAPLN3	3.44818	1.6926e-09
ENSSSCG00000038407	5_8S_rRNA	3.4444	7.81402e-10
ENSSSCG00000000703	VAMP1	3.44422	0.00405086
ENSSSCG00000032708	Metazoa_SRP	3.44279	7.95823e-05
ENSSSCG00000009911	NA	3.43861	0.00032967
ENSSSCG00000015935	CCDC173	3.43723	1.2375e-10
ENSSSCG00000037098	C19orf81	3.43085	2.28237e-06
ENSSSCG00000008348	PLEK	3.43077	1.27999e-08
ENSSSCG00000007603	NPTX2	3.41724	2.24005e-05
ENSSSCG00000011386	MST1	3.41343	1.17195e-24
ENSSSCG00000036305	NA	3.41021	4.66094e-13
ENSSSCG00000032282	ACP5	3.4062	0.00826348
ENSSSCG00000005512	C5	3.39424	4.26185e-13
ENSSSCG00000010509	PIK3AP1	3.3848	1.09355e-07
ENSSSCG00000007671	TFR2	3.38035	0.000676131
ENSSSCG00000030359	ARHGEF3	3.37939	1.28606e-19
ENSSSCG00000033015	B3GNT7	3.37856	8.2568e-18
ENSSSCG00000017643	SEPT4	3.37806	4.04188e-13
ENSSSCG00000036796	VWA7	3.37632	0.00142472
ENSSSCG00000004911	NA	3.37525	0.00157113
ENSSSCG00000002297	RDH12	3.37524	0.0014095
ENSSSCG00000004902	RNF152	3.37116	7.9503e-25
ENSSSCG00000007670	ACTL6B	3.36999	0.00632198
ENSSSCG00000009784	ABCB9	3.36689	2.17866e-07
ENSSSCG00000011511	FRMD4B	3.36297	1.23248e-15
ENSSSCG00000016997	FGF18	3.3604	3.88838e-12
ENSSSCG00000008397	EFEMP1	3.3595	1.07859e-05
ENSSSCG00000036732	NA	3.34987	0.000193714
ENSSSCG00000017018	TENM2	3.33942	0.000504484
ENSSSCG00000023537	SYT8	3.33766	0.000360221
ENSSSCG00000012519	GPRASP1	3.33617	1.85899e-25
ENSSSCG00000008838	LNX1	3.32474	6.23318e-74
ENSSSCG00000001834	MFGE8	3.32461	1.58335e-16
ENSSSCG00000014572	ASCL3	3.31887	0.00328875
ENSSSCG00000022609	WWP2	3.31715	2.64952e-10
ENSSSCG00000035850	CATSPERE	3.31663	0.00202144
ENSSSCG00000010543	ABCC2	3.31655	0.000433711
ENSSSCG00000038153	PACRG	3.31069	1.43604e-05
ENSSSCG00000012415	NAP1L2	3.30956	0.000150096
ENSSSCG00000014034	N4BP3	3.30891	3.00921e-14
ENSSSCG00000033189	FAM107A	3.30565	0.00254708
ENSSSCG00000017101	ADCY2	3.30504	2.17112e-09
ENSSSCG00000026981	MRPS6	3.30163	3.16707e-42
ENSSSCG00000007052	FERMT1	3.29782	3.8301e-07
ENSSSCG00000014156	ARRDC3	3.2978	1.48414e-31
ENSSSCG00000007344	KIAA1755	3.29633	2.94697e-09
ENSSSCG00000001203	ZSCAN9	3.29423	1.81447e-18
ENSSSCG00000031452	C14orf93	3.29331	0.00030362
ENSSSCG00000025224	NA	3.29279	5.30048e-14
ENSSSCG00000005519	NA	3.29067	0.00785618
ENSSSCG00000028814	SOD3	3.28666	4.98113e-24
ENSSSCG00000039760	PRR16	3.28404	7.56921e-20
ENSSSCG00000015570	IVNS1ABP	3.28156	1.28196e-35
ENSSSCG00000012136	PIR	3.28059	5.28005e-22
ENSSSCG00000004573	NA	3.27851	1.31559e-08
ENSSSCG00000003968	RIMKLA	3.2777	0.000180371
ENSSSCG00000010959	NTRK2	3.2759	1.05983e-07
ENSSSCG00000002902	ATP4A	3.26972	3.41897e-09
ENSSSCG00000003081	CEACAM16	3.26746	2.70908e-09
ENSSSCG00000040837	NA	3.25592	5.12891e-18
ENSSSCG00000036553	SAMD12	3.24948	2.5381e-05
ENSSSCG00000000436	PIP4K2C	3.2493	2.45767e-14
ENSSSCG00000036883	FABP3	3.22792	4.75835e-05
ENSSSCG00000003592	SDC3	3.22764	4.28557e-11
ENSSSCG00000017761	UNC119	3.22646	8.75437e-30
ENSSSCG00000018047	FAM83G	3.22556	9.40825e-23
ENSSSCG00000003848	LRP8	3.22441	7.58533e-36
ENSSSCG00000013236	MYBPC3	3.21837	0.00669973
ENSSSCG00000017915	VMO1	3.20603	2.64592e-05
ENSSSCG00000009489	NA	3.20501	0.000834972
ENSSSCG00000001486	LRRC1	3.20499	5.7947e-14
ENSSSCG00000037270	TCTEX1D4	3.20389	1.64666e-07
ENSSSCG00000011596	TRH	3.1958	0.00186235
ENSSSCG00000037918	ADIRF	3.19246	2.38189e-05
ENSSSCG00000015399	SEMA3E	3.19208	1.22608e-07
ENSSSCG00000012276	SYN1	3.1907	3.43249e-11
ENSSSCG00000031262	TXNIP	3.1838	1.4738e-09
ENSSSCG00000037065	EMP2	3.17904	6.89246e-33
ENSSSCG00000039678	TMEM269	3.16622	0.000139779
ENSSSCG00000028530	TMEM52	3.16047	3.4973e-05
ENSSSCG00000033412	B4GALNT3	3.16037	1.01766e-12
ENSSSCG00000029651	SLN	3.15838	0.00928734
ENSSSCG00000018538	SNORA52	3.15765	2.0336e-06
ENSSSCG00000035267	NA	3.15764	1.0248e-16
ENSSSCG00000030309	NDRG2	3.15378	3.41557e-21
ENSSSCG00000000261	IGFBP6	3.15249	2.10344e-24
ENSSSCG00000022445	TEX12	3.15132	8.32119e-05
ENSSSCG00000003148	DBP	3.14228	5.76638e-21
ENSSSCG00000010212	NA	3.14098	1.19552e-07
ENSSSCG00000024873	PCDHB6	3.13957	1.95912e-29
ENSSSCG00000006059	NCALD	3.13663	1.25584e-06
ENSSSCG00000011053	CDNF	3.13568	0.00932986
ENSSSCG00000006726	SPAG17	3.13235	0.00333056
ENSSSCG00000034167	SLC5A3	3.13098	3.8801e-17
ENSSSCG00000027827	GALE	3.12857	3.65816e-10
ENSSSCG00000013551	C3	3.11984	3.01899e-07
ENSSSCG00000039663	TWSG1	3.11567	1.57945e-28
ENSSSCG00000004202	SAMD3	3.11275	2.16237e-08
ENSSSCG00000033537	NA	3.10528	1.44401e-08
ENSSSCG00000007909	ABAT	3.10512	0.00876781
ENSSSCG00000015197	SPA17	3.10412	4.46124e-09
ENSSSCG00000006337	HSD17B7	3.10234	6.26247e-22
ENSSSCG00000017749	NA	3.10137	1.05118e-13
ENSSSCG00000031384	PCDHGA2	3.09714	1.07312e-57
ENSSSCG00000016618	CPED1	3.08743	8.10186e-22
ENSSSCG00000006243	PENK	3.08313	8.506e-05
ENSSSCG00000033702	SBSN	3.07811	4.24416e-06
ENSSSCG00000004511	NA	3.078	0.000648427
ENSSSCG00000007665	NA	3.07458	0.00031468
ENSSSCG00000000567	SOX5	3.06491	7.7002e-13
ENSSSCG00000002637	NA	3.06056	2.18917e-06
ENSSSCG00000015281	PLEKHA6	3.05975	0.000911259
ENSSSCG00000006530	EFNA1	3.0495	2.58358e-18
ENSSSCG00000012408	NHSL2	3.04261	0.0033741
ENSSSCG00000009239	NA	3.03863	8.65231e-05
ENSSSCG00000023328	GPM6A	3.03167	0.00776717
ENSSSCG00000010922	ELF3	3.02516	0.00715886
ENSSSCG00000026585	PROCR	3.02189	2.37111e-33
ENSSSCG00000008984	SHROOM3	3.01592	0.00346778
ENSSSCG00000036647	SPIN4	3.00356	0.00893464
ENSSSCG00000015368	HDAC9	2.99806	1.8452e-16
ENSSSCG00000001076	RNF144B	2.99612	1.82737e-14
ENSSSCG00000039364	NA	2.98508	0.000419222
ENSSSCG00000005992	SHAS2	2.98163	1.16678e-07
ENSSSCG00000009584	SEMA4D	2.97771	3.04294e-18
ENSSSCG00000006582	S100A14	2.97655	8.11555e-16
ENSSSCG00000027852	NA	2.9697	1.83469e-15
ENSSSCG00000033729	NA	2.96961	1.7006e-06
ENSSSCG00000012266	SLC9A7	2.96783	9.73621e-08
ENSSSCG00000010055	GGT5	2.96164	0.000173354
ENSSSCG00000014349	TMEM173	2.95413	1.90935e-09
ENSSSCG00000039651	SLC2A5	2.94955	2.29513e-08
ENSSSCG00000026113	ZBTB20	2.94298	6.44169e-29
ENSSSCG00000006842	NA	2.93347	1.58373e-09
ENSSSCG00000003344	VWA1	2.93085	4.21232e-19
ENSSSCG00000014448	ARSI	2.93001	3.65735e-06
ENSSSCG00000028964	PIM2	2.92984	2.7719e-21
ENSSSCG00000013313	PRRG4	2.92386	5.47515e-10
ENSSSCG00000037318	TRABD2B	2.92197	6.00907e-10
ENSSSCG00000005094	TMEM30B	2.91848	7.34343e-18
ENSSSCG00000035601	HAS3	2.91673	4.03546e-09
ENSSSCG00000001594	NA	2.91252	0.00774419
ENSSSCG00000027144	LMNTD1	2.91175	3.96305e-17
ENSSSCG00000023322	NA	2.90711	0.00776717
ENSSSCG00000005490	WHRN	2.90518	2.8672e-05
ENSSSCG00000001872	LINGO1	2.9009	3.58445e-13
ENSSSCG00000017255	ABCA5	2.89923	6.17466e-12
ENSSSCG00000016606	ASB15	2.89402	0.00608308
ENSSSCG00000023969	ACER1	2.89095	2.47017e-09
ENSSSCG00000000778	CPNE8	2.88768	1.33118e-36
ENSSSCG00000016164	IKZF2	2.88707	1.68253e-09
ENSSSCG00000006105	GEM	2.87987	1.30101e-09
ENSSSCG00000000915	DCN	2.87947	1.74293e-21
ENSSSCG00000036261	CROCC2	2.87917	0.000926306
ENSSSCG00000038774	MAPK13	2.8759	3.60492e-10
ENSSSCG00000023526	RAPGEF3	2.87367	5.63014e-14
ENSSSCG00000033727	GPX1	2.86787	2.1892e-35
ENSSSCG00000013310	C11orf91	2.86779	1.87262e-06
ENSSSCG00000003491	AKR7A2	2.86602	1.97999e-30
ENSSSCG00000025141	PCDHGB1	2.86554	1.5107e-09
ENSSSCG00000008307	SFXN5	2.86162	7.98502e-16
ENSSSCG00000040282	NA	2.86026	2.89521e-05
ENSSSCG00000011556	NA	2.85729	3.88884e-07
ENSSSCG00000009138	CFI	2.85626	7.57526e-05
ENSSSCG00000036411	ACOT13	2.85554	2.19337e-22
ENSSSCG00000026583	TLR1	2.83978	3.76225e-07
ENSSSCG00000039045	SLC26A2	2.83867	6.41355e-12
ENSSSCG00000031216	HS3ST6	2.83816	6.63535e-07
ENSSSCG00000016792	RETREG1	2.83731	4.82262e-12
ENSSSCG00000031773	NA	2.83525	2.90309e-10
ENSSSCG00000000401	GLS2	2.8319	9.43689e-09
ENSSSCG00000022490	GPR83	2.83136	0.00692824
ENSSSCG00000012669	ARHGAP36	2.82522	8.51278e-09
ENSSSCG00000014321	KLHL3	2.82074	3.60648e-08
ENSSSCG00000030228	PIWIL2	2.81885	0.00999188
ENSSSCG00000016381	SNED1	2.81493	1.36416e-08
ENSSSCG00000040013	MTUS1	2.80927	4.58381e-10
ENSSSCG00000022925	NA	2.80879	1.22697e-34
ENSSSCG00000003410	MASP2	2.80551	1.63886e-07
ENSSSCG00000036787	APOLD1	2.80307	0.000191527
ENSSSCG00000021208	SELENOP	2.80283	4.52653e-17
ENSSSCG00000037567	NA	2.79996	5.61746e-13
ENSSSCG00000004049	ACAT2	2.79989	2.77392e-25
ENSSSCG00000016295	NGEF	2.79719	4.50165e-13
ENSSSCG00000016259	FBXO36	2.79628	5.2024e-05
ENSSSCG00000039613	SVIP	2.78534	2.35503e-07
ENSSSCG00000014302	CDKL3	2.78507	0.000304608
ENSSSCG00000032221	FAM110C	2.78428	5.93293e-07
ENSSSCG00000024644	CIDEA	2.77781	4.21872e-06
ENSSSCG00000003784	LRRIQ3	2.77739	1.11723e-05
ENSSSCG00000031940	GAS2	2.77347	9.01246e-13
ENSSSCG00000034308	LRMDA	2.76723	1.64949e-13
ENSSSCG00000011077	NA	2.76677	3.30476e-07
ENSSSCG00000037892	YPEL4	2.76614	0.000432547
ENSSSCG00000027525	DHCR24	2.76578	1.99064e-12
ENSSSCG00000006579	S100A3	2.76385	5.54265e-08
ENSSSCG00000018044	ALDH3A1	2.76337	2.78675e-09
ENSSSCG00000003153	FTL	2.75522	4.88211e-17
ENSSSCG00000010522	ANKRD2	2.75498	1.38849e-08
ENSSSCG00000016725	NA	2.75411	7.19114e-13
ENSSSCG00000029656	NDP	2.75306	5.19605e-08
ENSSSCG00000016111	FZD7	2.75104	8.74385e-30
ENSSSCG00000014852	ARRB1	2.7502	2.9313e-20
ENSSSCG00000030256	ZNF790	2.7486	3.92354e-05
ENSSSCG00000006281	METTL11B	2.74273	0.00221868
ENSSSCG00000031514	CCDC28B	2.73468	8.43569e-22
ENSSSCG00000040698	PRR7	2.73446	2.34614e-08
ENSSSCG00000033765	PCDHGA3	2.7307	2.20285e-15
ENSSSCG00000014540	NA	2.73047	1.28588e-27
ENSSSCG00000037792	COX7A1	2.72936	8.4141e-15
ENSSSCG00000026330	GIP	2.724	5.92292e-06
ENSSSCG00000023273	SH3YL1	2.72383	1.37195e-09
ENSSSCG00000017068	FAXDC2	2.72229	2.78908e-07
ENSSSCG00000003539	GRHL3	2.71778	1.02075e-07
ENSSSCG00000013934	CILP2	2.71481	8.2591e-10
ENSSSCG00000013303	ABTB2	2.70573	8.5554e-06
ENSSSCG00000009676	ZNF395	2.69612	4.27167e-33
ENSSSCG00000034213	ACER2	2.69159	1.25501e-14
ENSSSCG00000004136	AIG1	2.69124	1.14005e-29
ENSSSCG00000013181	SERPING1	2.69115	1.86374e-11
ENSSSCG00000012985	LTBP3	2.69098	4.84422e-17
ENSSSCG00000002274	HSPA2	2.69089	3.28858e-23
ENSSSCG00000014428	HTR4	2.69006	0.00249373
ENSSSCG00000025992	NA	2.6898	0.000386354
ENSSSCG00000002688	PLCG2	2.68493	2.11834e-08
ENSSSCG00000037483	RFTN2	2.6842	3.94824e-16
ENSSSCG00000015135	SORL1	2.68213	0.000123461
ENSSSCG00000017705	CCL5	2.67965	0.00348973
ENSSSCG00000012531	NA	2.67787	0.000403055
ENSSSCG00000031346	CMKLR1	2.67712	2.69056e-08
ENSSSCG00000013393	SPON1	2.67666	1.72491e-07
ENSSSCG00000012295	MAGIX	2.67536	1.21554e-08
ENSSSCG00000017131	FN3K	2.67047	6.03216e-09
ENSSSCG00000022247	PROSER2	2.67024	3.46969e-11
ENSSSCG00000017376	MEOX1	2.66905	1.61925e-05
ENSSSCG00000005688	PTGES	2.66835	5.2828e-15
ENSSSCG00000040010	BCL2A1	2.66616	2.17292e-09
ENSSSCG00000011812	TPRG1	2.66577	6.05933e-10
ENSSSCG00000015335	DYNC1I1	2.66239	1.14368e-05
ENSSSCG00000039774	NA	2.65444	5.11305e-13
ENSSSCG00000035887	C8orf34	2.65416	3.79937e-10
ENSSSCG00000029503	F7	2.65098	6.03216e-09
ENSSSCG00000029388	PDE2A	2.65079	0.00457857
ENSSSCG00000030936	NA	2.64766	0.00613533
ENSSSCG00000036512	FGFRL1	2.64061	3.39233e-12
ENSSSCG00000020491	SCARNA18	2.63541	0.00141728
ENSSSCG00000007552	NA	2.634	0.00300191
ENSSSCG00000032251	MAFB	2.63101	0.00105758
ENSSSCG00000034943	GDF6	2.62926	9.39133e-07
ENSSSCG00000010325	KCNMA1	2.62202	2.19446e-20
ENSSSCG00000033993	PLCXD3	2.62105	1.61365e-05
ENSSSCG00000022029	RAP1GAP	2.61959	4.37217e-06
ENSSSCG00000027013	NA	2.61584	4.30498e-08
ENSSSCG00000011683	PCOLCE2	2.61099	2.0071e-14
ENSSSCG00000029296	FOXC2	2.61056	3.10745e-17
ENSSSCG00000011456	CHDH	2.61049	3.455e-06
ENSSSCG00000040581	CISH	2.60919	1.06124e-14
ENSSSCG00000040793	CTSD	2.60764	1.97366e-15
ENSSSCG00000036746	RASL10B	2.60532	6.48152e-07
ENSSSCG00000037582	F2RL2	2.60327	2.29321e-23
ENSSSCG00000014561	NLRP6	2.60117	0.00706139
ENSSSCG00000016873	NIM1K	2.60031	3.66357e-07
ENSSSCG00000013858	CALR3	2.59859	1.04301e-11
ENSSSCG00000021205	STK26	2.59776	1.45154e-11
ENSSSCG00000029230	ECM1	2.59377	4.69812e-12
ENSSSCG00000032937	NA	2.59107	2.66263e-23
ENSSSCG00000022361	NA	2.59016	8.96622e-10
ENSSSCG00000040608	AKR1B1	2.59	1.84632e-15
ENSSSCG00000021271	NA	2.58796	0.00903991
ENSSSCG00000002709	NA	2.58716	8.487e-21
ENSSSCG00000036145	PRKAA2	2.58683	4.83005e-15
ENSSSCG00000021414	NA	2.58663	6.09283e-08
ENSSSCG00000027854	HSD17B6	2.57528	0.00162264
ENSSSCG00000036050	CD302	2.57487	8.25729e-35
ENSSSCG00000022988	TSPEAR	2.56834	0.00882127
ENSSSCG00000033648	NA	2.56707	5.78611e-09
ENSSSCG00000039873	DCXR	2.56286	8.11027e-13
ENSSSCG00000031474	PTK6	2.56092	5.2828e-15
ENSSSCG00000036060	RRAD	2.55903	7.33312e-06
ENSSSCG00000026387	REEP6	2.55737	3.60131e-05
ENSSSCG00000003017	TGFB1	2.55351	9.24795e-23
ENSSSCG00000029796	KBTBD11	2.55262	5.11747e-07
ENSSSCG00000028777	MYLK4	2.551	7.77059e-06
ENSSSCG00000040134	TNFRSF13B	2.54812	0.000607502
ENSSSCG00000033546	UBXN11	2.54261	1.32209e-09
ENSSSCG00000016872	HMGCS1	2.53989	9.86515e-10
ENSSSCG00000016617	WNT16	2.53666	0.00438207
ENSSSCG00000014943	DEUP1	2.53635	2.73603e-06
ENSSSCG00000015735	PTPN18	2.5362	4.05868e-19
ENSSSCG00000033530	JPX_1	2.53433	0.00452913
ENSSSCG00000030581	VGLL4	2.52432	9.27186e-15
ENSSSCG00000034181	NKX3-2	2.52134	0.00849743
ENSSSCG00000035243	RAB27B	2.51247	1.69615e-09
ENSSSCG00000006001	ENPP2	2.50831	0.00241281
ENSSSCG00000017770	PROCA1	2.50155	0.00507755
ENSSSCG00000032423	SPOCK1	2.50016	1.72107e-05
ENSSSCG00000012658	RAB33A	2.49562	0.0056314
ENSSSCG00000009422	TSC22D1	2.49321	6.7557e-16
ENSSSCG00000029066	NA	2.4886	6.31568e-12
ENSSSCG00000038141	TICAM2	2.48773	2.42503e-27
ENSSSCG00000037622	FNDC10	2.48645	1.21682e-08
ENSSSCG00000024136	AMPH	2.48582	0.00642271
ENSSSCG00000037284	CCDC85C	2.48335	5.25037e-08
ENSSSCG00000015955	ITGA6	2.48311	2.12864e-10
ENSSSCG00000023229	ETV5	2.48004	2.49814e-06
ENSSSCG00000022236	FOLR1	2.47923	2.45313e-08
ENSSSCG00000033214	GNMT	2.47871	5.68693e-06
ENSSSCG00000012512	ZMAT1	2.47319	0.00717954
ENSSSCG00000035971	DUSP2	2.47314	6.46174e-06
ENSSSCG00000035169	HOTAIRM1_3	2.47123	8.75615e-08
ENSSSCG00000021204	HOXA10	2.46874	5.47467e-13
ENSSSCG00000012000	GBE1	2.46126	1.1741e-19
ENSSSCG00000038505	MSI2	2.45486	2.4537e-27
ENSSSCG00000034323	HOTAIRM1_4	2.45242	0.00757242
ENSSSCG00000005449	PTPN3	2.44936	5.27262e-15
ENSSSCG00000011133	PFKFB3	2.44196	1.17781e-13
ENSSSCG00000009844	HSPB8	2.44154	1.92169e-14
ENSSSCG00000038991	S100A13	2.43244	1.87474e-14
ENSSSCG00000030827	FGFR3	2.42118	2.69524e-07
ENSSSCG00000032632	CMTM4	2.41579	7.68635e-15
ENSSSCG00000025021	NA	2.41517	4.76301e-07
ENSSSCG00000008101	FBLN7	2.41311	1.39279e-05
ENSSSCG00000033913	C1RL	2.41279	1.07831e-07
ENSSSCG00000040616	SNORA21	2.41235	2.58137e-06
ENSSSCG00000039854	NA	2.41179	1.14127e-11
ENSSSCG00000023495	PITHD1	2.41061	1.41253e-21
ENSSSCG00000018081	ATP6	2.41048	6.41478e-20
ENSSSCG00000027091	OAZ3	2.40924	0.00813654
ENSSSCG00000007602	BAIAP2L1	2.40857	1.16838e-10
ENSSSCG00000016863	OXCT1	2.40715	1.00037e-19
ENSSSCG00000032831	BRI3BP	2.40232	2.89643e-16
ENSSSCG00000016850	LIFR	2.40105	8.23259e-10
ENSSSCG00000038594	SDC4	2.40034	6.80162e-18
ENSSSCG00000017478	RAPGEFL1	2.39905	7.88575e-05
ENSSSCG00000010446	STAMBPL1	2.39621	1.7868e-11
ENSSSCG00000010464	PPP1R3C	2.39498	1.00021e-14
ENSSSCG00000032424	NUDT16	2.39075	6.7884e-15
ENSSSCG00000022208	TNFRSF1B	2.38798	3.88335e-48
ENSSSCG00000009927	FAM222A	2.38736	0.000647966
ENSSSCG00000033849	CD37	2.38522	0.00229724
ENSSSCG00000003022	TMEM145	2.37909	1.05915e-12
ENSSSCG00000038001	RBKS	2.37666	4.68548e-19
ENSSSCG00000009293	NA	2.37664	2.09209e-07
ENSSSCG00000014258	NA	2.37506	3.50465e-15
ENSSSCG00000039797	APCDD1	2.36578	4.30498e-08
ENSSSCG00000033592	TMC8	2.36578	0.00693441
ENSSSCG00000013030	PRDX5	2.3636	5.31466e-13
ENSSSCG00000029304	STEAP3	2.36307	5.68595e-10
ENSSSCG00000038439	PRX	2.36304	8.73951e-16
ENSSSCG00000004520	MAPK4	2.36229	7.41672e-05
ENSSSCG00000018580	SNORA65	2.36159	0.00672235
ENSSSCG00000015235	ETS1	2.36152	1.03732e-59
ENSSSCG00000026339	NA	2.35696	0.000654614
ENSSSCG00000008003	HAGHL	2.35339	0.000237128
ENSSSCG00000038579	DKKL1	2.35199	4.87214e-11
ENSSSCG00000036747	WAS	2.35197	0.00251735
ENSSSCG00000012349	USP51	2.35093	0.00226873
ENSSSCG00000031421	DYNLRB2	2.34463	0.00926891
ENSSSCG00000039029	NA	2.34314	6.68737e-06
ENSSSCG00000032250	SRRM3	2.34294	4.65877e-10
ENSSSCG00000013276	PRDM11	2.34082	1.55254e-06
ENSSSCG00000037087	PRRT4	2.32742	0.00190905
ENSSSCG00000039890	RASL11A	2.32425	0.00329968
ENSSSCG00000011358	TREX1	2.31873	2.19283e-11
ENSSSCG00000010735	LHPP	2.31236	2.39303e-17
ENSSSCG00000015362	TSPAN13	2.31201	0.000494391
ENSSSCG00000027855	SOCS1	2.30731	6.88303e-12
ENSSSCG00000009426	CCDC122	2.30591	3.11029e-10
ENSSSCG00000036423	CCDC50	2.30583	1.66992e-20
ENSSSCG00000002051	ABHD4	2.30272	3.82551e-12
ENSSSCG00000012667	IGSF1	2.30135	0.000840857
ENSSSCG00000022402	GRAMD2B	2.29992	1.56007e-13
ENSSSCG00000012482	SRPX2	2.29733	9.20714e-13
ENSSSCG00000004193	ENPP1	2.29662	1.98533e-16
ENSSSCG00000030681	MYBPH	2.29126	0.00443505
ENSSSCG00000012633	IL13RA1	2.28715	3.63258e-45
ENSSSCG00000028802	NA	2.28688	5.46856e-07
ENSSSCG00000025770	ST6GAL1	2.2867	2.80244e-13
ENSSSCG00000005511	TRAF1	2.2857	5.88139e-06
ENSSSCG00000007463	PTGIS	2.28377	4.85924e-21
ENSSSCG00000012138	ACE2	2.2823	0.00272871
ENSSSCG00000016140	FZD5	2.28022	4.65157e-09
ENSSSCG00000026142	TNK1	2.27857	8.61265e-05
ENSSSCG00000021917	HIPK4	2.27772	0.000294703
ENSSSCG00000029521	CD82	2.27592	1.94703e-09
ENSSSCG00000022504	CDON	2.27564	1.71863e-13
ENSSSCG00000022128	MXI1	2.27466	5.23191e-15
ENSSSCG00000012026	ADAMTS1	2.2728	0.00986915
ENSSSCG00000017920	NA	2.26884	2.78718e-06
ENSSSCG00000024134	MGLL	2.26799	2.71792e-06
ENSSSCG00000015557	NMNAT2	2.26388	2.50096e-06
ENSSSCG00000033337	ARHGDIB	2.26307	0.000279362
ENSSSCG00000040219	NA	2.26296	3.5698e-08
ENSSSCG00000035294	NA	2.25909	0.00341738
ENSSSCG00000005305	UNC13B	2.25878	0.00285524
ENSSSCG00000008617	FAM49A	2.25729	8.32051e-09
ENSSSCG00000011264	CSRNP1	2.25656	2.34262e-20
ENSSSCG00000008835	RASL11B	2.24756	7.21558e-12
ENSSSCG00000009283	TNFRSF19	2.24731	3.72103e-05
ENSSSCG00000039953	PNRC1	2.24524	2.42503e-27
ENSSSCG00000034720	IQCK	2.2436	0.000237891
ENSSSCG00000022045	NA	2.24196	1.13591e-08
ENSSSCG00000010184	AGT	2.23867	0.000111775
ENSSSCG00000026919	snoU89	2.23866	7.28543e-09
ENSSSCG00000015271	PRELP	2.23758	6.85203e-06
ENSSSCG00000006247	PLAG1	2.23346	3.26372e-18
ENSSSCG00000015036	DIXDC1	2.23243	4.96094e-12
ENSSSCG00000001963	EGLN3	2.23231	2.50965e-05
ENSSSCG00000000073	NA	2.23024	0.00029337
ENSSSCG00000003455	FHAD1	2.22996	0.00169939
ENSSSCG00000012164	CNKSR2	2.22964	0.00553916
ENSSSCG00000022719	RAB20	2.22626	5.61712e-06
ENSSSCG00000017492	ORMDL3	2.2262	3.6222e-18
ENSSSCG00000006569	SLC27A3	2.22454	1.16583e-12
ENSSSCG00000016085	NA	2.21972	9.0056e-09
ENSSSCG00000013237	SPI1	2.2181	4.39223e-06
ENSSSCG00000025667	FBXO2	2.21417	1.92589e-07
ENSSSCG00000001091	KIAA0319	2.21346	0.00134017
ENSSSCG00000010702	PLEKHA1	2.21262	4.39575e-21
ENSSSCG00000012181	PDK3	2.21044	1.73253e-30
ENSSSCG00000016782	FAM105A	2.20858	1.78621e-05
ENSSSCG00000021027	PGBD5	2.2038	0.00523042
ENSSSCG00000001952	NFKBIA	2.20182	4.12641e-17
ENSSSCG00000022820	VAMP8	2.19927	8.98975e-17
ENSSSCG00000013869	CPAMD8	2.19619	5.22017e-07
ENSSSCG00000027607	IER3	2.19533	4.66982e-21
ENSSSCG00000032242	NA	2.19449	1.6047e-12
ENSSSCG00000000802	NELL2	2.18912	0.00201327
ENSSSCG00000031615	SERPINB9	2.1876	3.08401e-07
ENSSSCG00000029070	PAFAH1B3	2.18758	1.35516e-30
ENSSSCG00000015223	DDX25	2.18743	8.51505e-09
ENSSSCG00000026689	CCDC114	2.18732	0.000166885
ENSSSCG00000016521	DGKI	2.18413	6.33767e-06
ENSSSCG00000039474	FBXL14	2.18392	3.57341e-29
ENSSSCG00000027628	IL6R	2.18316	3.69318e-07
ENSSSCG00000003439	DHRS3	2.1739	4.3876e-08
ENSSSCG00000001700	SLC29A1	2.16897	9.37493e-17
ENSSSCG00000033054	ROM1	2.16567	5.41215e-11
ENSSSCG00000029160	NA	2.16508	5.1237e-25
ENSSSCG00000006018	TRPS1	2.15633	9.94836e-19
ENSSSCG00000009338	FRY	2.15443	6.50296e-06
ENSSSCG00000010853	EPHX1	2.15369	5.33157e-06
ENSSSCG00000029458	SLC16A2	2.15079	1.09145e-06
ENSSSCG00000013283	ACCSL	2.15032	0.00693412
ENSSSCG00000035284	BMF	2.14777	8.27227e-08
ENSSSCG00000011600	SLC6A6	2.14436	9.50657e-15
ENSSSCG00000010755	PTPRE	2.13971	0.00128956
ENSSSCG00000004439	TSPYL4	2.13875	1.44213e-15
ENSSSCG00000009565	GAS6	2.12982	2.06758e-14
ENSSSCG00000039962	HSPB1	2.12972	6.62263e-21
ENSSSCG00000004675	DUOX1	2.12103	2.33136e-05
ENSSSCG00000039847	C1S	2.12025	7.95662e-08
ENSSSCG00000038507	RPS29	2.11868	2.18878e-10
ENSSSCG00000039756	FOXC1	2.11838	1.85221e-11
ENSSSCG00000010468	CPEB3	2.11684	5.46558e-15
ENSSSCG00000006810	KCNC4	2.11677	4.98305e-05
ENSSSCG00000008857	MSMO1	2.11659	5.89505e-09
ENSSSCG00000018084	ND3	2.11631	8.74255e-27
ENSSSCG00000017054	CYFIP2	2.11294	2.73361e-07
ENSSSCG00000037274	NA	2.1085	7.57159e-27
ENSSSCG00000011326	PTH1R	2.1058	4.17646e-05
ENSSSCG00000030388	UPP1	2.1037	5.40272e-07
ENSSSCG00000006213	ADHFE1	2.10244	1.34829e-07
ENSSSCG00000011161	NA	2.10005	0.00570809
ENSSSCG00000032622	PPP3CC	2.09777	2.83001e-20
ENSSSCG00000037766	NR3C2	2.09309	1.86707e-08
ENSSSCG00000037652	NA	2.09254	0.00195219
ENSSSCG00000021774	NA	2.09149	0.000456099
ENSSSCG00000014443	CAMK2A	2.08925	0.00276533
ENSSSCG00000015616	HSD11B1	2.08757	5.50254e-05
ENSSSCG00000036063	LPAR6	2.08614	1.33035e-08
ENSSSCG00000009822	FAM216A	2.08333	2.63483e-07
ENSSSCG00000031144	RAMP3	2.08292	2.75273e-08
ENSSSCG00000005235	KANK1	2.07924	7.36503e-13
ENSSSCG00000013004	TM7SF2	2.07877	0.00590522
ENSSSCG00000012326	RIBC1	2.07776	1.68437e-08
ENSSSCG00000035379	JCHAIN	2.07708	2.17642e-08
ENSSSCG00000031509	MTMR12	2.07474	2.55145e-14
ENSSSCG00000028359	BST1	2.07402	9.30761e-05
ENSSSCG00000006065	ANKRD46	2.07327	2.18388e-22
ENSSSCG00000024296	NKIRAS1	2.06967	1.57508e-13
ENSSSCG00000014436	ARHGEF37	2.06544	0.000724748
ENSSSCG00000007872	XYLT1	2.06417	1.38211e-05
ENSSSCG00000026041	MAP3K5	2.062	1.18715e-15
ENSSSCG00000016420	INSIG1	2.06122	1.99112e-07
ENSSSCG00000006861	EXTL2	2.06074	4.02573e-12
ENSSSCG00000037278	NA	2.05988	0.0013022
ENSSSCG00000003755	MCOLN2	2.05233	2.55879e-09
ENSSSCG00000018029	NA	2.05208	7.95906e-17
ENSSSCG00000012757	NA	2.05152	1.87572e-22
ENSSSCG00000034883	AMIGO1	2.04942	7.27876e-25
ENSSSCG00000035715	GCH1	2.04925	6.20598e-16
ENSSSCG00000020872	NA	2.0476	0.0021076
ENSSSCG00000011208	ZNF385D	2.04692	5.42009e-08
ENSSSCG00000000033	TSPO	2.04519	5.07242e-13
ENSSSCG00000028063	TACC2	2.04156	5.6275e-12
ENSSSCG00000023181	ZNF385B	2.03876	0.000930273
ENSSSCG00000008577	DNAJC27	2.03838	2.73533e-19
ENSSSCG00000013043	MACROD1	2.03418	3.87996e-09
ENSSSCG00000012548	MUM1L1	2.03399	7.56413e-25
ENSSSCG00000006309	CD247	2.03081	0.00566931
ENSSSCG00000004970	NA	2.02893	8.90661e-11
ENSSSCG00000036772	CAMTA1	2.02804	0.000545096
ENSSSCG00000017261	ARSG	2.0272	1.4793e-05
ENSSSCG00000016006	NA	2.02343	0.0037718
ENSSSCG00000034993	NA	2.02326	0.000756323
ENSSSCG00000015357	MEOX2	2.02187	0.00172129
ENSSSCG00000031724	LYNX1	2.02062	0.0011169
ENSSSCG00000000694	NA	2.01718	2.09241e-20
ENSSSCG00000031461	ZKSCAN1	2.01588	2.6896e-07
ENSSSCG00000021408	TKT	2.01422	1.27922e-30
ENSSSCG00000040159	NA	2.01304	2.84044e-10
ENSSSCG00000013029	TRMT112	2.01125	1.74799e-24
ENSSSCG00000026407	NCCRP1	2.00937	0.000342141
ENSSSCG00000026780	NA	2.0086	4.27622e-08
ENSSSCG00000036096	NA	2.00608	0.00182581
ENSSSCG00000012323	TSPYL2	2.00555	2.78818e-11
ENSSSCG00000012520	BHLHB9	2.00295	1.59453e-20
ENSSSCG00000014994	PDGFD	2.00222	6.43128e-08
ENSSSCG00000012968	CCDC85B	2.0014	1.07103e-16
ENSSSCG00000033413	NRTN	2.00055	0.00300288
ENSSSCG00000000773	TUBA8	1.99943	2.78133e-12
ENSSSCG00000033628	NA	1.99934	0.000181691
ENSSSCG00000025856	TMEM106A	1.99858	6.10686e-08
ENSSSCG00000011294	FAM198A	1.99626	7.38798e-06
ENSSSCG00000027447	TMTC1	1.9942	4.147e-07
ENSSSCG00000013349	HTATIP2	1.99055	4.94259e-06
ENSSSCG00000027045	LRRC56	1.99049	0.000735843
ENSSSCG00000040118	NA	1.98941	4.41176e-20
ENSSSCG00000009482	SPRY2	1.98639	2.94894e-17
ENSSSCG00000008312	DYSF	1.98605	0.00351413
ENSSSCG00000035217	NA	1.98577	0.000517408
ENSSSCG00000021326	PCDHGA8	1.98466	5.93078e-05
ENSSSCG00000028740	CTDSPL	1.98273	7.34368e-05
ENSSSCG00000000675	C1R	1.98227	4.5034e-07
ENSSSCG00000028983	TBC1D1	1.98062	3.79191e-09
ENSSSCG00000030337	NYAP1	1.98051	1.09868e-06
ENSSSCG00000005657	PKN3	1.9771	0.000123252
ENSSSCG00000012435	MAGT1	1.97299	4.67485e-25
ENSSSCG00000023796	NA	1.97286	0.00174491
ENSSSCG00000003049	NA	1.96941	1.20675e-05
ENSSSCG00000009268	CRYL1	1.96718	7.21261e-20
ENSSSCG00000035417	TMEM238	1.96522	2.86069e-14
ENSSSCG00000013664	C19orf66	1.9648	5.4536e-16
ENSSSCG00000037808	NA	1.96433	2.04107e-07
ENSSSCG00000012286	ZNF630	1.96424	0.000519531
ENSSSCG00000034937	SH3BGRL3	1.96341	2.39462e-17
ENSSSCG00000012399	FOXO4	1.95927	6.30129e-30
ENSSSCG00000013595	CERS4	1.95822	6.01739e-09
ENSSSCG00000040550	CASC1	1.95761	4.50634e-11
ENSSSCG00000024388	BNIP3	1.95749	1.59168e-09
ENSSSCG00000006912	HFM1	1.95608	0.00633929
ENSSSCG00000039261	WSCD2	1.95554	0.0028986
ENSSSCG00000014581	TUB	1.95506	7.58113e-10
ENSSSCG00000035389	NA	1.95372	5.12089e-10
ENSSSCG00000038539	NA	1.9526	1.65305e-05
ENSSSCG00000009364	FREM2	1.95027	0.00169293
ENSSSCG00000018086	ND4L	1.94611	3.04218e-11
ENSSSCG00000006083	LAPTM4B	1.94527	2.90825e-50
ENSSSCG00000023267	SCN1B	1.94328	3.58988e-11
ENSSSCG00000000939	ACSS3	1.94146	2.28599e-05
ENSSSCG00000037598	SNX10	1.93979	0.00559611
ENSSSCG00000039012	GLTP	1.93974	3.48745e-12
ENSSSCG00000039779	CHGB	1.93906	0.000288852
ENSSSCG00000004262	KPNA5	1.93801	1.86045e-11
ENSSSCG00000039307	H2AFJ	1.93704	5.13025e-17
ENSSSCG00000016520	CREB3L2	1.93551	3.56684e-09
ENSSSCG00000025109	PLD3	1.93471	2.36322e-13
ENSSSCG00000027745	ABCG1	1.93355	0.00433557
ENSSSCG00000021155	NA	1.93195	3.08039e-05
ENSSSCG00000034741	HOXD11	1.93175	0.00025926
ENSSSCG00000028210	NT5C	1.93097	7.25037e-10
ENSSSCG00000028461	NA	1.92793	6.34439e-22
ENSSSCG00000002963	EIF3K	1.92604	5.73891e-17
ENSSSCG00000035940	SPSB1	1.92517	2.26879e-27
ENSSSCG00000027550	PLCD1	1.92334	2.34329e-09
ENSSSCG00000015237	FLI1	1.92315	6.30119e-07
ENSSSCG00000006340	UAP1	1.92307	4.51453e-19
ENSSSCG00000038084	NA	1.92301	7.35629e-10
ENSSSCG00000034568	NA	1.92283	1.8194e-28
ENSSSCG00000010330	PPIF	1.92148	1.45423e-05
ENSSSCG00000034632	PDXP	1.92024	0.00333828
ENSSSCG00000003980	EXO5	1.92006	1.22445e-11
ENSSSCG00000033949	GNG7	1.91818	1.78219e-23
ENSSSCG00000033462	NA	1.91275	0.00328525
ENSSSCG00000026044	FDFT1	1.91262	3.71834e-12
ENSSSCG00000008997	FGB	1.9055	0.000575833
ENSSSCG00000006206	NA	1.90492	3.96084e-16
ENSSSCG00000029623	NA	1.90008	0.00932986
ENSSSCG00000031398	NA	1.89994	0.00171114
ENSSSCG00000001517	NA	1.89941	2.89532e-08
ENSSSCG00000011598	FGD5	1.89864	0.00176208
ENSSSCG00000032190	C4orf36	1.8977	0.00490073
ENSSSCG00000002005	EMC9	1.89676	8.31508e-15
ENSSSCG00000016794	MYO10	1.89491	1.33524e-10
ENSSSCG00000017219	HID1	1.89384	6.88642e-06
ENSSSCG00000032709	ARL4A	1.89364	0.00292959
ENSSSCG00000022989	ZNF704	1.8917	5.84149e-09
ENSSSCG00000012144	GRPR	1.89	0.00109178
ENSSSCG00000022804	RHOJ	1.88944	7.63762e-20
ENSSSCG00000033626	SREBF1	1.88891	3.73398e-14
ENSSSCG00000003600	TINAGL1	1.8804	1.29702e-08
ENSSSCG00000004387	FOXO3	1.8769	1.43331e-09
ENSSSCG00000006688	ANKRD35	1.87659	6.13228e-08
ENSSSCG00000002755	NFAT5	1.87653	8.4141e-15
ENSSSCG00000017232	SLC9A3R1	1.87409	2.59744e-11
ENSSSCG00000036322	SPRY4	1.87399	3.11817e-05
ENSSSCG00000027169	ENOSF1	1.87347	0.000211864
ENSSSCG00000001341	NA	1.87308	3.9024e-19
ENSSSCG00000037674	NA	1.87302	5.21373e-07
ENSSSCG00000002430	EFCAB11	1.87253	5.77008e-07
ENSSSCG00000010529	SFRP5	1.871	0.00779053
ENSSSCG00000038838	DLX5	1.87025	4.9044e-05
ENSSSCG00000031825	NAPRT	1.87023	3.24831e-14
ENSSSCG00000013385	INSC	1.86944	0.00890548
ENSSSCG00000003828	FGGY	1.86605	1.83776e-17
ENSSSCG00000005584	CRB2	1.86451	0.0044384
ENSSSCG00000016986	CREBRF	1.86371	3.59192e-27
ENSSSCG00000000997	PPP1R3G	1.86262	2.24763e-06
ENSSSCG00000024591	ETV1	1.86178	6.75617e-15
ENSSSCG00000032841	NEAT1_1	1.85781	8.86099e-08
ENSSSCG00000016982	NA	1.85712	2.5741e-26
ENSSSCG00000016851	OSMR	1.85697	4.74103e-07
ENSSSCG00000021084	S100A6	1.85603	2.81525e-11
ENSSSCG00000011351	TMA7	1.8537	2.19444e-12
ENSSSCG00000008175	CHST10	1.85292	1.81312e-13
ENSSSCG00000028892	NA	1.85258	1.23959e-08
ENSSSCG00000003157	LIN7B	1.85149	1.67512e-07
ENSSSCG00000007736	TMEM248	1.85109	1.94238e-21
ENSSSCG00000014173	LNPEP	1.84666	3.13621e-14
ENSSSCG00000008123	ARID5A	1.84618	3.16144e-09
ENSSSCG00000015769	SPCS3	1.8449	1.2091e-13
ENSSSCG00000000116	POLR2F	1.84463	3.13472e-16
ENSSSCG00000012838	TSPAN4	1.84024	6.25213e-10
ENSSSCG00000040929	TPT1	1.84022	3.01144e-11
ENSSSCG00000000203	KCNH3	1.83866	0.00184695
ENSSSCG00000005533	PTGS1	1.83694	3.84385e-08
ENSSSCG00000038394	NA	1.83629	1.46778e-23
ENSSSCG00000018094	CYTB	1.83338	1.12772e-15
ENSSSCG00000039365	NA	1.82736	8.61754e-11
ENSSSCG00000003921	ZSWIM5	1.82707	4.98045e-06
ENSSSCG00000012375	DLG3	1.82575	4.99536e-08
ENSSSCG00000003458	EFHD2	1.82029	4.6287e-10
ENSSSCG00000031259	snoU2-30	1.8173	0.000483331
ENSSSCG00000035774	ERRFI1	1.81534	4.53537e-05
ENSSSCG00000006624	SELENBP1	1.81325	0.000470469
ENSSSCG00000030328	NDUFB10	1.81313	1.50888e-10
ENSSSCG00000038711	TMEM223	1.8123	9.8185e-19
ENSSSCG00000035394	NA	1.8107	0.000380767
ENSSSCG00000015375	ITGB8	1.80897	2.62533e-07
ENSSSCG00000033662	NA	1.805	0.00055075
ENSSSCG00000020873	SYNGR1	1.80415	1.18181e-12
ENSSSCG00000008238	ELMOD3	1.7998	4.08353e-19
ENSSSCG00000024072	P2RY11	1.79889	2.49311e-10
ENSSSCG00000013597	RPS28	1.79764	9.89407e-12
ENSSSCG00000002400	SAMD15	1.7962	0.00186865
ENSSSCG00000006237	SDCBP	1.79537	1.37305e-08
ENSSSCG00000002669	CRISPLD2	1.79348	0.00322865
ENSSSCG00000021443	SGK1	1.79341	1.50384e-13
ENSSSCG00000016840	NA	1.79314	9.22541e-08
ENSSSCG00000017389	RAMP2	1.79295	3.07668e-05
ENSSSCG00000038055	CORO1A	1.78893	0.00469679
ENSSSCG00000014805	LRTOMT	1.78654	0.000160834
ENSSSCG00000001620	MDFI	1.7858	9.21994e-05
ENSSSCG00000035863	PLIN2	1.78464	1.68546e-11
ENSSSCG00000018032	TRPV2	1.7824	5.9461e-05
ENSSSCG00000031565	NA	1.78138	0.00352827
ENSSSCG00000034398	C8orf37	1.78058	4.90842e-09
ENSSSCG00000038635	ZNF554	1.77962	8.79382e-06
ENSSSCG00000013239	PSMC3	1.77867	3.71427e-28
ENSSSCG00000034027	ZNF544	1.77822	3.34009e-08
ENSSSCG00000005211	CD274	1.77517	0.00581524
ENSSSCG00000034623	ADAM2	1.77512	9.807e-06
ENSSSCG00000004663	SEMA6D	1.77497	3.24229e-05
ENSSSCG00000031518	STARD4	1.77486	0.00142743
ENSSSCG00000008446	SIX2	1.7743	6.70173e-05
ENSSSCG00000003839	NA	1.77403	3.07052e-11
ENSSSCG00000037614	NEAT1_3	1.77386	3.71354e-07
ENSSSCG00000032197	GNG3	1.77295	6.20828e-06
ENSSSCG00000005097	SNAPC1	1.77099	1.16518e-12
ENSSSCG00000009966	MN1	1.77057	0.000126065
ENSSSCG00000031701	GXYLT1	1.76985	4.80979e-21
ENSSSCG00000023243	NFIA	1.76877	4.82812e-08
ENSSSCG00000036868	CTNNBIP1	1.76862	2.99761e-08
ENSSSCG00000006925	KYAT3	1.76665	9.52251e-25
ENSSSCG00000037744	ZNF483	1.76642	8.86099e-08
ENSSSCG00000032022	C15orf62	1.76604	7.22968e-23
ENSSSCG00000033326	RPL37	1.76557	5.359e-10
ENSSSCG00000011145	ASB13	1.7645	1.15817e-09
ENSSSCG00000022584	PPP1R3F	1.7614	4.34036e-09
ENSSSCG00000032768	EBP	1.76135	7.14776e-07
ENSSSCG00000013768	MISP3	1.75948	3.34009e-08
ENSSSCG00000016174	FN1	1.75941	0.000720978
ENSSSCG00000011813	P3H2	1.75931	1.6741e-05
ENSSSCG00000011690	PLSCR4	1.75843	2.30788e-16
ENSSSCG00000034905	MVD	1.75836	5.18947e-06
ENSSSCG00000024312	ID4	1.75791	4.10066e-05
ENSSSCG00000004033	AGPAT4	1.75731	1.50137e-09
ENSSSCG00000033697	NA	1.75729	6.02353e-10
ENSSSCG00000039594	SSBP3	1.75698	1.16416e-08
ENSSSCG00000010581	PSD	1.75406	8.6963e-06
ENSSSCG00000037116	ZNRF2	1.75245	0.000816846
ENSSSCG00000037565	NA	1.75209	0.00644868
ENSSSCG00000003165	RPS11	1.74898	1.47875e-12
ENSSSCG00000002045	NA	1.74856	1.37186e-05
ENSSSCG00000001064	GMPR	1.74822	0.00476937
ENSSSCG00000002640	DEF8	1.74637	9.39106e-17
ENSSSCG00000040913	NA	1.74499	1.40007e-05
ENSSSCG00000017926	SLC16A13	1.7448	2.94153e-14
ENSSSCG00000013366	LDHA	1.74337	4.85292e-09
ENSSSCG00000010331	NA	1.7423	2.77922e-36
ENSSSCG00000009050	INPP4B	1.74014	6.87564e-05
ENSSSCG00000037354	MMACHC	1.73908	1.53489e-10
ENSSSCG00000030247	EPM2AIP1	1.73811	4.64906e-11
ENSSSCG00000002004	PSME2	1.73721	4.78712e-11
ENSSSCG00000014380	PCDHB5	1.73384	3.26204e-05
ENSSSCG00000007337	CTNNBL1	1.73098	5.72838e-23
ENSSSCG00000001868	TSPAN3	1.72933	3.04642e-34
ENSSSCG00000039584	NA	1.72867	4.28283e-05
ENSSSCG00000038329	PIGK	1.7283	1.63193e-16
ENSSSCG00000037262	PTX4	1.72615	1.21724e-08
ENSSSCG00000010026	PIK3IP1	1.72455	8.44957e-07
ENSSSCG00000024621	KAT2B	1.72373	2.84636e-11
ENSSSCG00000006512	FDPS	1.72137	6.14241e-06
ENSSSCG00000025286	MCTP1	1.72125	2.53441e-09
ENSSSCG00000033858	NA	1.7212	4.09093e-14
ENSSSCG00000010732	FAM53B	1.72039	5.50132e-09
ENSSSCG00000013335	LGR4	1.72017	3.28211e-07
ENSSSCG00000003080	NA	1.71932	0.0013281
ENSSSCG00000022998	PKIG	1.71831	1.60837e-09
ENSSSCG00000031140	NA	1.71824	4.75547e-05
ENSSSCG00000009919	HNF1A	1.71667	0.00304589
ENSSSCG00000010703	NA	1.70829	3.99515e-06
ENSSSCG00000020945	SMDT1	1.7067	4.57403e-14
ENSSSCG00000028997	HOXA9	1.70664	1.16139e-13
ENSSSCG00000008347	FBXO48	1.70566	5.36583e-08
ENSSSCG00000038756	NA	1.70513	0.00334052
ENSSSCG00000014379	PCDHB2	1.70419	5.9802e-05
ENSSSCG00000013270	CRY2	1.70388	1.29424e-06
ENSSSCG00000014369	CD14	1.70129	2.82301e-10
ENSSSCG00000023166	LINC02581	1.6995	0.000180861
ENSSSCG00000029666	HOXA13	1.69896	1.68816e-13
ENSSSCG00000015090	MPZL3	1.69804	0.00257773
ENSSSCG00000032960	MANEAL	1.69539	3.00611e-35
ENSSSCG00000039562	NA	1.69511	0.00102595
ENSSSCG00000002000	IPO4	1.69464	0.000311305
ENSSSCG00000007524	NA	1.69452	7.30453e-12
ENSSSCG00000007161	LZTS3	1.69381	1.46853e-33
ENSSSCG00000009122	ARSJ	1.69361	1.36554e-08
ENSSSCG00000033314	DLX6	1.69354	0.0034811
ENSSSCG00000023434	PPM1L	1.69159	2.78414e-05
ENSSSCG00000028552	BHLHE41	1.68892	3.87346e-08
ENSSSCG00000029763	IFI35	1.68742	3.68196e-07
ENSSSCG00000039793	NA	1.68604	4.28386e-08
ENSSSCG00000036296	NA	1.6859	4.83354e-10
ENSSSCG00000011881	IQCB1	1.68223	5.92513e-10
ENSSSCG00000014013	NA	1.68182	4.44804e-20
ENSSSCG00000009410	RUBCNL	1.6817	0.00722368
ENSSSCG00000018087	ND4	1.68155	9.85076e-17
ENSSSCG00000040575	ISG15	1.68146	0.00436919
ENSSSCG00000002510	CYP46A1	1.6797	1.40324e-05
ENSSSCG00000029507	RASGEF1B	1.6789	0.00655841
ENSSSCG00000014095	ZBED3	1.67875	0.0087627
ENSSSCG00000036988	NA	1.67777	1.099e-10
ENSSSCG00000029268	TOPAZ1	1.67774	8.22542e-06
ENSSSCG00000038941	SNAPC5	1.67734	0.000102072
ENSSSCG00000036832	STK40	1.67666	2.8601e-18
ENSSSCG00000040334	CBX6	1.67555	1.34828e-09
ENSSSCG00000015649	DYRK3	1.67452	2.49611e-05
ENSSSCG00000017098	C5orf49	1.67396	4.25774e-08
ENSSSCG00000015211	PKNOX2	1.67331	0.000251829
ENSSSCG00000037015	SESN3	1.67288	2.20157e-05
ENSSSCG00000006121	PIP4P2	1.6726	1.29215e-15
ENSSSCG00000014910	NA	1.66967	0.000654838
ENSSSCG00000034617	RPS27A	1.66847	3.74635e-11
ENSSSCG00000015270	FMOD	1.66844	7.25994e-05
ENSSSCG00000007308	ROMO1	1.66743	6.52537e-08
ENSSSCG00000014855	RPS3	1.667	4.20555e-11
ENSSSCG00000015037	IL18	1.66658	0.00409096
ENSSSCG00000037413	NA	1.66557	1.08823e-06
ENSSSCG00000003326	NA	1.66468	6.05544e-06
ENSSSCG00000026939	LMAN2L	1.66404	5.06554e-05
ENSSSCG00000020934	NA	1.66392	4.7507e-06
ENSSSCG00000016707	HOXA1	1.66278	8.59702e-10
ENSSSCG00000015120	USP2	1.66204	2.23158e-10
ENSSSCG00000006923	GBP2	1.66179	0.00401958
ENSSSCG00000010554	SCD	1.66152	2.25071e-05
ENSSSCG00000001836	RLBP1	1.65836	0.00138288
ENSSSCG00000016735	NA	1.65702	0.00268299
ENSSSCG00000027890	NA	1.65642	4.92743e-06
ENSSSCG00000005190	NFIB	1.65615	1.37602e-12
ENSSSCG00000003805	PDE4B	1.65416	7.29243e-12
ENSSSCG00000014960	AMOTL1	1.65161	2.10773e-07
ENSSSCG00000004612	RAB27A	1.64853	1.03119e-18
ENSSSCG00000009867	TBX5	1.64747	0.000100079
ENSSSCG00000006132	MMP16	1.64677	2.85363e-05
ENSSSCG00000031877	ABHD8	1.64609	1.95935e-22
ENSSSCG00000032225	LRRC31	1.64469	2.9144e-06
ENSSSCG00000012061	PIGP	1.64015	9.59366e-10
ENSSSCG00000016690	CREB5	1.63997	0.000336775
ENSSSCG00000009146	RPL34	1.63994	1.87524e-10
ENSSSCG00000014908	CCDC89	1.63971	2.16022e-05
ENSSSCG00000033703	FAM111A	1.6393	4.42898e-18
ENSSSCG00000005087	SIX1	1.638	1.41564e-09
ENSSSCG00000031794	TNFAIP8L3	1.63793	0.00174613
ENSSSCG00000000857	IGF1	1.63533	0.001637
ENSSSCG00000006081	RPL30	1.63523	2.85629e-11
ENSSSCG00000016217	DNAJB2	1.63324	4.62655e-11
ENSSSCG00000033750	NA	1.63296	6.6724e-06
ENSSSCG00000032916	NA	1.63238	2.14995e-14
ENSSSCG00000039196	POLR2I	1.63166	4.27545e-15
ENSSSCG00000028092	GNG2	1.62935	5.61258e-05
ENSSSCG00000015701	MGAT5	1.62767	5.64723e-05
ENSSSCG00000011884	HCLS1	1.6262	1.98831e-10
ENSSSCG00000008188	MGAT4A	1.62541	2.9944e-14
ENSSSCG00000038384	COX4I2	1.6254	0.00200199
ENSSSCG00000016865	FBXO4	1.62431	2.2234e-10
ENSSSCG00000009281	SGCG	1.62316	2.61479e-09
ENSSSCG00000034444	EIF4EBP2	1.6228	4.45653e-31
ENSSSCG00000006720	HAO2	1.62259	0.000183125
ENSSSCG00000028670	NA	1.62004	1.71991e-08
ENSSSCG00000021738	NA	1.61959	1.42155e-15
ENSSSCG00000012508	NA	1.61932	1.77804e-05
ENSSSCG00000037275	SNX22	1.61921	2.55875e-05
ENSSSCG00000036033	THRB	1.61572	4.52168e-11
ENSSSCG00000033338	NA	1.61339	0.00100151
ENSSSCG00000014303	JADE2	1.61242	1.11358e-06
ENSSSCG00000027358	RPS17	1.61147	4.99878e-11
ENSSSCG00000017239	NA	1.60976	1.6544e-10
ENSSSCG00000023331	NA	1.60931	5.79817e-13
ENSSSCG00000021353	TMX4	1.60864	6.18743e-26
ENSSSCG00000017251	SOX9	1.60835	0.000581936
ENSSSCG00000003042	RPS19	1.60793	2.07285e-08
ENSSSCG00000013593	NA	1.60607	0.00690718
ENSSSCG00000036363	PDE4C	1.60523	0.00167154
ENSSSCG00000029756	ADGRG2	1.60282	4.67853e-06
ENSSSCG00000004154	TNFAIP3	1.60151	3.77056e-06
ENSSSCG00000009851	NA	1.60102	2.79942e-19
ENSSSCG00000001078	MBOAT1	1.59952	2.50588e-10
ENSSSCG00000040215	TFAP4	1.59849	9.90419e-10
ENSSSCG00000025053	RYBP	1.59748	1.42202e-11
ENSSSCG00000020178	NA	1.59685	0.000326721
ENSSSCG00000010104	NA	1.59633	3.47198e-09
ENSSSCG00000008293	DGUOK	1.59623	1.58777e-07
ENSSSCG00000011234	NA	1.59559	1.28626e-09
ENSSSCG00000033783	NA	1.59536	0.00372046
ENSSSCG00000031798	DNAH3	1.59495	0.00238963
ENSSSCG00000004695	WDR76	1.59459	1.25086e-07
ENSSSCG00000005627	AK1	1.59224	0.0002278
ENSSSCG00000005487	COL27A1	1.59052	0.00185767
ENSSSCG00000010298	CFAP70	1.58883	0.00124619
ENSSSCG00000038220	RXRA	1.58784	1.2769e-09
ENSSSCG00000027361	OVOL1	1.58449	0.00921585
ENSSSCG00000026425	ADAMTSL2	1.58414	4.70593e-05
ENSSSCG00000009172	PPP3CA	1.58276	5.62495e-13
ENSSSCG00000022797	PPP1R3B	1.58236	7.59438e-05
ENSSSCG00000035684	TMED10	1.58028	7.39486e-16
ENSSSCG00000034527	NA	1.57584	5.60686e-07
ENSSSCG00000028725	TMEM102	1.57354	2.03966e-07
ENSSSCG00000008987	NA	1.57339	7.86084e-23
ENSSSCG00000003930	NA	1.57222	4.66995e-09
ENSSSCG00000000374	RPS26	1.57196	1.11622e-09
ENSSSCG00000036396	NEAT1_2	1.57057	5.34006e-06
ENSSSCG00000035867	GFOD1	1.57017	0.000266182
ENSSSCG00000031781	PSMB10	1.56849	3.67893e-10
ENSSSCG00000015337	NA	1.56769	8.99196e-11
ENSSSCG00000016717	MPP6	1.56601	7.65719e-05
ENSSSCG00000027472	GCA	1.56568	8.92173e-09
ENSSSCG00000006338	DDR2	1.56456	3.22873e-09
ENSSSCG00000000036	PACSIN2	1.56359	3.26188e-11
ENSSSCG00000009002	TLR2	1.56352	4.12654e-05
ENSSSCG00000024260	RPL11	1.56306	1.12513e-09
ENSSSCG00000015583	SMYD2	1.56274	9.72402e-11
ENSSSCG00000037016	ID1	1.5627	5.00322e-09
ENSSSCG00000010222	ZNF365	1.56243	9.618e-05
ENSSSCG00000011629	ACAD11	1.5624	6.29098e-15
ENSSSCG00000032796	GRINA	1.56173	0.00044611
ENSSSCG00000006685	NA	1.5616	0.000401404
ENSSSCG00000003738	MAPRE2	1.56146	3.03959e-23
ENSSSCG00000016620	TSPAN12	1.55727	4.23134e-05
ENSSSCG00000012842	RPLP2	1.55599	4.68792e-06
ENSSSCG00000032457	NA	1.55344	1.22543e-07
ENSSSCG00000039740	NA	1.55211	7.77966e-07
ENSSSCG00000035209	NA	1.55054	5.83169e-16
ENSSSCG00000001511	PHF1	1.54946	2.72685e-16
ENSSSCG00000010878	EFCAB2	1.54831	9.90261e-06
ENSSSCG00000014168	ELL2	1.54809	3.57488e-24
ENSSSCG00000016639	FOXP2	1.5475	0.00618698
ENSSSCG00000036348	PCDHB15	1.54666	0.000462731
ENSSSCG00000033827	NA	1.54644	2.04906e-07
ENSSSCG00000007717	METTL27	1.54407	0.00350873
ENSSSCG00000037224	DEXI	1.54382	1.57539e-06
ENSSSCG00000038366	RAP2B	1.54345	5.5856e-11
ENSSSCG00000004485	CD109	1.54337	7.82042e-07
ENSSSCG00000038938	NA	1.54298	1.95817e-07
ENSSSCG00000010530	CRTAC1	1.5427	0.00648824
ENSSSCG00000027063	DPY19L1	1.5414	3.48965e-06
ENSSSCG00000015798	ANKRD37	1.54126	0.00961924
ENSSSCG00000002906	ETV2	1.53944	0.00405272
ENSSSCG00000040617	TNFAIP8	1.53875	3.54286e-06
ENSSSCG00000023325	NA	1.53757	8.51505e-09
ENSSSCG00000030395	ASB5	1.53729	0.00625049
ENSSSCG00000038880	RPL23	1.53729	1.2794e-10
ENSSSCG00000023174	USP53	1.53725	1.3959e-06
ENSSSCG00000016119	NA	1.53638	7.74796e-08
ENSSSCG00000000034	TTLL12	1.53511	2.01781e-19
ENSSSCG00000004390	SESN1	1.53339	1.97803e-07
ENSSSCG00000008222	NA	1.53244	7.74131e-26
ENSSSCG00000037251	NA	1.53192	3.10005e-08
ENSSSCG00000003451	NA	1.53135	0.00555825
ENSSSCG00000016435	SMARCD3	1.53089	1.06653e-09
ENSSSCG00000034795	SCAMP1	1.5306	1.93671e-19
ENSSSCG00000012173	SAT1	1.52983	1.31713e-07
ENSSSCG00000007165	MRPS26	1.52796	9.33371e-11
ENSSSCG00000001528	RPS10	1.52673	3.30012e-09
ENSSSCG00000006489	TMEM79	1.52513	0.000553487
ENSSSCG00000004401	DDO	1.52468	0.000658129
ENSSSCG00000004656	NA	1.52397	3.67047e-29
ENSSSCG00000038650	TLCD1	1.52382	9.69229e-09
ENSSSCG00000034059	ST3GAL3	1.52376	1.46709e-24
ENSSSCG00000002646	TRAPPC2L	1.52262	1.11029e-11
ENSSSCG00000009889	ALDH2	1.5225	1.06892e-08
ENSSSCG00000000207	NA	1.52137	0.000125809
ENSSSCG00000016616	FAM3C	1.52115	2.24624e-12
ENSSSCG00000016267	ITM2C	1.51784	6.10077e-16
ENSSSCG00000029186	SEZ6L2	1.51647	0.000742992
ENSSSCG00000038506	NA	1.51388	5.38821e-18
ENSSSCG00000001027	BMP6	1.51344	0.000651249
ENSSSCG00000010169	SIPA1L2	1.51106	0.00583202
ENSSSCG00000027746	NA	1.51099	1.35629e-15
ENSSSCG00000006664	MTMR11	1.51082	4.52485e-07
ENSSSCG00000005970	SQLE	1.50975	2.33001e-06
ENSSSCG00000036106	TUBG2	1.50954	1.89396e-10
ENSSSCG00000013037	VEGFB	1.50866	3.41558e-10
ENSSSCG00000023277	NA	1.50638	6.11397e-09
ENSSSCG00000004729	GANC	1.50631	2.43537e-12
ENSSSCG00000034743	NA	1.50597	0.000731772
ENSSSCG00000032573	NA	1.50482	1.09333e-07
ENSSSCG00000001434	EGFL8	1.50407	0.00216839
ENSSSCG00000027898	ATP2B1	1.50097	4.90917e-15
ENSSSCG00000026092	SREBF2	1.50081	8.21581e-16
ENSSSCG00000034082	NA	1.50066	7.63889e-08
ENSSSCG00000018069	ND2	1.50053	4.54123e-14
ENSSSCG00000007718	CLDN4	1.50014	7.08349e-08
ENSSSCG00000012327	HSD17B10	1.49922	8.09273e-09
ENSSSCG00000020846	SCARA3	1.49871	0.00494406
ENSSSCG00000002850	NA	1.49823	0.000440834
ENSSSCG00000012452	SH3BGRL	1.49765	2.78946e-15
ENSSSCG00000018027	NA	1.49567	1.76551e-07
ENSSSCG00000002719	EXOSC6	1.49534	2.9798e-10
ENSSSCG00000002927	LRFN3	1.49072	0.000973599
ENSSSCG00000033169	RPS15	1.49045	2.06919e-07
ENSSSCG00000004177	RPS12	1.48972	1.73931e-09
ENSSSCG00000030241	TSC22D3	1.48946	2.67684e-08
ENSSSCG00000024762	PCDHGB4	1.4886	2.20969e-06
ENSSSCG00000040470	RPS20	1.48851	3.30014e-08
ENSSSCG00000006533	ADAM15	1.48752	1.86661e-09
ENSSSCG00000023377	EMP3	1.4868	1.51496e-10
ENSSSCG00000009807	RHOF	1.48572	3.05439e-05
ENSSSCG00000018078	COX2	1.4852	1.1043e-06
ENSSSCG00000004870	CNDP2	1.48414	3.96001e-12
ENSSSCG00000017194	NA	1.48377	4.40299e-10
ENSSSCG00000038313	ZNF219	1.48341	7.75499e-11
ENSSSCG00000033566	NA	1.48119	0.00247491
ENSSSCG00000021825	NA	1.48045	2.0336e-06
ENSSSCG00000002346	PNMA1	1.48027	5.98123e-08
ENSSSCG00000007492	FAM210B	1.47977	1.13467e-11
ENSSSCG00000004576	RORA	1.47814	1.15817e-09
ENSSSCG00000031527	NA	1.47767	0.0046486
ENSSSCG00000007932	ROGDI	1.47729	4.78167e-06
ENSSSCG00000000633	YBX3	1.47695	1.9934e-19
ENSSSCG00000001507	TAPBP	1.47387	1.59168e-09
ENSSSCG00000037854	L3HYPDH	1.47236	4.18615e-11
ENSSSCG00000018082	COX3	1.47192	7.79698e-17
ENSSSCG00000017212	SUMO2	1.46902	2.29283e-12
ENSSSCG00000022282	BDH2	1.46811	4.94169e-16
ENSSSCG00000010012	SLC35E4	1.46662	7.55565e-12
ENSSSCG00000011810	BCL6	1.46343	6.98764e-16
ENSSSCG00000035387	ZNF550	1.46319	2.0401e-08
ENSSSCG00000016836	NADK2	1.4629	3.83117e-07
ENSSSCG00000020817	RPS16	1.46155	4.78862e-08
ENSSSCG00000025588	FJX1	1.46126	6.2087e-05
ENSSSCG00000036516	NA	1.46033	1.28789e-07
ENSSSCG00000016571	NA	1.4594	2.86866e-05
ENSSSCG00000006748	TSPAN2	1.45897	0.00330205
ENSSSCG00000037953	NDUFC1	1.4581	3.22574e-05
ENSSSCG00000004610	CCPG1	1.45592	2.26499e-19
ENSSSCG00000011848	TFRC	1.45544	2.97508e-05
ENSSSCG00000028479	NA	1.45538	5.36838e-14
ENSSSCG00000013408	ADM	1.45477	6.10014e-05
ENSSSCG00000016918	MAP3K1	1.45455	9.32729e-07
ENSSSCG00000030373	NA	1.45352	6.05809e-24
ENSSSCG00000036213	FGF2	1.44863	1.11833e-05
ENSSSCG00000015815	FGFR1	1.44779	4.47801e-10
ENSSSCG00000014139	ARSK	1.44562	1.3921e-07
ENSSSCG00000035364	VKORC1	1.44495	8.29946e-07
ENSSSCG00000004379	SOBP	1.44331	6.83015e-05
ENSSSCG00000035414	XXYLT1	1.44303	7.36961e-10
ENSSSCG00000022806	LIN7C	1.44276	1.55394e-09
ENSSSCG00000037406	TMEM136	1.44272	6.16439e-05
ENSSSCG00000009389	TRIM13	1.44146	1.0072e-08
ENSSSCG00000016186	TMBIM1	1.44059	3.9934e-20
ENSSSCG00000010903	LHX9	1.44038	1.65312e-05
ENSSSCG00000031838	RPS27	1.44007	1.43396e-06
ENSSSCG00000028381	FLYWCH1	1.43985	4.8774e-09
ENSSSCG00000014812	FOLR2	1.43948	6.26786e-07
ENSSSCG00000015196	SIAE	1.43944	6.05297e-09
ENSSSCG00000028672	GCKR	1.43749	0.000338112
ENSSSCG00000014965	ENDOD1	1.43518	7.5149e-09
ENSSSCG00000023716	TNFAIP6	1.43411	0.00083885
ENSSSCG00000007072	SPTLC3	1.43381	0.00301592
ENSSSCG00000038374	CIART	1.43337	0.000457468
ENSSSCG00000008586	TP53I3	1.43288	0.00016576
ENSSSCG00000023548	GSTCD	1.42987	3.20667e-09
ENSSSCG00000035038	CGNL1	1.42966	0.00362712
ENSSSCG00000006954	EEF1D	1.42959	2.1176e-08
ENSSSCG00000012217	NA	1.42754	0.00828567
ENSSSCG00000004050	WTAP	1.42688	2.21643e-14
ENSSSCG00000009356	RFXAP	1.42539	6.81922e-22
ENSSSCG00000012273	USP11	1.42489	6.05726e-16
ENSSSCG00000036546	RNF141	1.42455	2.80293e-09
ENSSSCG00000015311	CYP51A1	1.42373	5.90081e-08
ENSSSCG00000033843	ETFRF1	1.42274	0.00146877
ENSSSCG00000024071	SCARF1	1.4214	5.07523e-05
ENSSSCG00000006218	PDE7A	1.42092	3.62525e-07
ENSSSCG00000010816	TGFB2	1.42051	0.000171422
ENSSSCG00000034147	DTYMK	1.41972	2.00711e-05
ENSSSCG00000040007	PIGV	1.41875	2.70806e-19
ENSSSCG00000022842	NA	1.41846	0.00014383
ENSSSCG00000015378	SP4	1.41823	8.09136e-12
ENSSSCG00000028981	ZNF367	1.41519	0.00199532
ENSSSCG00000009786	HIP1R	1.41504	6.66424e-06
ENSSSCG00000036716	RPL37A	1.41463	6.79599e-08
ENSSSCG00000032594	NA	1.41332	3.90785e-05
ENSSSCG00000016094	BZW1	1.4124	9.89536e-08
ENSSSCG00000015772	AGA	1.41143	4.9685e-11
ENSSSCG00000006936	ODF2L	1.40977	0.00378433
ENSSSCG00000033123	TMEM97	1.40931	1.99064e-12
ENSSSCG00000002283	FUT8	1.40907	3.86166e-07
ENSSSCG00000027423	TMEM53	1.40845	9.24593e-08
ENSSSCG00000002006	PSME1	1.40828	0.00360176
ENSSSCG00000012334	TSR2	1.40754	1.69658e-09
ENSSSCG00000040012	TMEM147	1.40706	1.62524e-09
ENSSSCG00000036132	CKM	1.40557	8.72389e-09
ENSSSCG00000036580	GPR27	1.40464	0.000217614
ENSSSCG00000008261	HK2	1.40315	1.4335e-05
ENSSSCG00000006899	RPL5	1.40288	1.63282e-08
ENSSSCG00000012758	NSDHL	1.40174	2.32701e-07
ENSSSCG00000000162	BTBD11	1.40099	0.00457222
ENSSSCG00000035836	DDT	1.39977	2.06609e-06
ENSSSCG00000000779	KIF21A	1.39859	1.5248e-06
ENSSSCG00000037970	SOX8	1.39829	3.9924e-06
ENSSSCG00000035600	DNAJC12	1.39755	0.00245601
ENSSSCG00000034630	ABI2	1.39576	1.04129e-20
ENSSSCG00000036586	NA	1.39562	0.000366746
ENSSSCG00000003492	PQLC2	1.39507	1.7138e-18
ENSSSCG00000001398	NA	1.39315	1.25494e-09
ENSSSCG00000032483	NA	1.39308	2.74093e-11
ENSSSCG00000032977	PPP1R3E	1.393	1.67656e-07
ENSSSCG00000030284	TRNAU1AP	1.39214	1.58848e-13
ENSSSCG00000029785	RPS9	1.39212	4.25455e-08
ENSSSCG00000033500	SNRPD2	1.39205	2.99499e-08
ENSSSCG00000027417	LDLRAD4	1.39091	0.00438944
ENSSSCG00000009330	ALOX5AP	1.38769	2.00928e-05
ENSSSCG00000040249	NA	1.38494	0.00423081
ENSSSCG00000038854	PSMF1	1.38351	5.82635e-23
ENSSSCG00000002252	ARRDC4	1.38238	2.62183e-07
ENSSSCG00000000089	NA	1.37976	3.75142e-05
ENSSSCG00000013410	SWAP70	1.37929	1.34739e-12
ENSSSCG00000011893	NA	1.37845	1.74866e-11
ENSSSCG00000012518	ARMCX5	1.3751	2.82714e-10
ENSSSCG00000016704	HOXA4	1.37473	0.000138997
ENSSSCG00000018065	ND1	1.37458	0.000426287
ENSSSCG00000040337	NA	1.37314	6.06202e-08
ENSSSCG00000009755	AACS	1.37256	7.92531e-07
ENSSSCG00000006581	NA	1.37114	8.61853e-08
ENSSSCG00000004989	FBXO33	1.37035	6.61889e-16
ENSSSCG00000032501	NA	1.36993	2.41657e-05
ENSSSCG00000022318	ERG	1.36886	2.09782e-07
ENSSSCG00000008898	NA	1.36783	0.00655117
ENSSSCG00000032942	NA	1.36653	9.52243e-06
ENSSSCG00000034758	PDXK	1.3664	4.18906e-05
ENSSSCG00000033037	NA	1.36542	1.77907e-06
ENSSSCG00000001968	NUBPL	1.36525	2.34575e-09
ENSSSCG00000024818	RCAN3	1.36467	3.0874e-06
ENSSSCG00000028943	ECH1	1.36389	0.00223375
ENSSSCG00000006023	SYBU	1.36362	0.000250113
ENSSSCG00000032266	SLC37A3	1.36361	2.27265e-13
ENSSSCG00000034567	NA	1.36344	0.00926891
ENSSSCG00000009211	PIGY	1.36134	8.97498e-11
ENSSSCG00000004529	POLI	1.36061	9.75351e-09
ENSSSCG00000029945	GCAT	1.36036	0.000774481
ENSSSCG00000009085	NUDT6	1.35978	0.000216869
ENSSSCG00000036933	NR1D1	1.35873	0.000780452
ENSSSCG00000005982	NA	1.35828	3.94213e-11
ENSSSCG00000004952	SMAD3	1.35824	2.46504e-05
ENSSSCG00000033518	LLGL2	1.35711	0.000699668
ENSSSCG00000001503	B3GALT4	1.3554	2.72626e-07
ENSSSCG00000009035	SLC10A7	1.35481	1.33628e-06
ENSSSCG00000011578	TAMM41	1.3545	1.34785e-09
ENSSSCG00000004875	CYB5A	1.35448	1.24234e-11
ENSSSCG00000032472	SLC25A11	1.35382	1.94588e-07
ENSSSCG00000012619	SEPT6	1.3528	7.67048e-07
ENSSSCG00000006528	DPM3	1.35218	0.000397896
ENSSSCG00000007943	NMRAL1	1.35205	4.40536e-12
ENSSSCG00000027505	ESYT3	1.35187	0.000937011
ENSSSCG00000040294	NA	1.34883	0.00323002
ENSSSCG00000036582	LINC00116	1.34875	1.52439e-05
ENSSSCG00000016958	PIK3R1	1.34875	0.00363656
ENSSSCG00000033212	NA	1.34767	1.50506e-11
ENSSSCG00000009713	CLCN3	1.34713	6.86851e-08
ENSSSCG00000006725	TBX15	1.34702	3.33974e-07
ENSSSCG00000013427	CIRBP	1.3468	3.03491e-09
ENSSSCG00000036169	UMAD1	1.34547	1.04944e-09
ENSSSCG00000027302	PKP3	1.34528	0.0059403
ENSSSCG00000005379	GALNT12	1.34316	8.05821e-05
ENSSSCG00000031370	NA	1.34256	4.06573e-06
ENSSSCG00000007572	LFNG	1.34078	0.00608109
ENSSSCG00000026229	NA	1.34067	2.72556e-07
ENSSSCG00000008874	TMEM144	1.34062	0.00033321
ENSSSCG00000026414	ATOX1	1.34023	2.18681e-06
ENSSSCG00000008440	NA	1.33936	1.02367e-05
ENSSSCG00000035213	ZBTB18	1.3378	4.23981e-07
ENSSSCG00000036554	NA	1.33751	4.39252e-11
ENSSSCG00000006535	PMVK	1.33613	8.9376e-10
ENSSSCG00000003158	DHDH	1.33479	0.000280645
ENSSSCG00000011226	TGFBR2	1.33434	7.56681e-08
ENSSSCG00000035993	C1QTNF2	1.33236	3.1838e-06
ENSSSCG00000032063	THEM6	1.33151	0.00636546
ENSSSCG00000035666	NA	1.33126	2.26356e-11
ENSSSCG00000004830	ATP10A	1.33039	0.000306054
ENSSSCG00000003359	TPRG1L	1.32945	4.00773e-08
ENSSSCG00000034159	SNAPIN	1.32794	1.07986e-10
ENSSSCG00000013435	MBD3	1.3257	1.23826e-27
ENSSSCG00000011951	NFKBIZ	1.32548	6.28134e-06
ENSSSCG00000022204	AGRN	1.32487	0.00414669
ENSSSCG00000021672	WBP2	1.32479	4.03186e-17
ENSSSCG00000009931	MVK	1.32467	0.00338195
ENSSSCG00000010981	NUDT2	1.32461	4.36908e-06
ENSSSCG00000011565	NA	1.32424	1.41286e-09
ENSSSCG00000023091	NA	1.32361	4.96877e-11
ENSSSCG00000039374	NA	1.32266	0.000431779
ENSSSCG00000025744	KDSR	1.3216	2.97552e-14
ENSSSCG00000025430	DTX2	1.32158	8.45634e-07
ENSSSCG00000007962	SNRNP25	1.31807	1.82303e-06
ENSSSCG00000002383	FOS	1.31733	1.60028e-05
ENSSSCG00000035067	NA	1.31541	0.0047114
ENSSSCG00000040315	PCDHGA7	1.3151	0.00179157
ENSSSCG00000013632	C19orf38	1.31337	0.00775927
ENSSSCG00000003909	NA	1.31239	0.00764108
ENSSSCG00000004279	OGFRL1	1.31218	8.3557e-10
ENSSSCG00000033154	ARL6IP5	1.31167	1.04159e-20
ENSSSCG00000001866	RCN2	1.31166	1.83967e-13
ENSSSCG00000020706	NA	1.30971	3.42756e-10
ENSSSCG00000036129	RNF114	1.30956	1.42202e-11
ENSSSCG00000036584	HAUS8	1.30863	4.90257e-09
ENSSSCG00000008767	NA	1.30733	7.21943e-05
ENSSSCG00000027357	CSTB	1.30642	0.000646061
ENSSSCG00000017929	NA	1.30641	1.27128e-10
ENSSSCG00000003917	TESK2	1.30639	3.34166e-05
ENSSSCG00000036206	C3orf58	1.30494	3.32161e-11
ENSSSCG00000040777	RPL22	1.30233	4.02108e-07
ENSSSCG00000016513	KIAA1549	1.30215	0.00166548
ENSSSCG00000031857	SMIM19	1.30186	7.63584e-09
ENSSSCG00000021181	DHCR7	1.29955	0.00290266
ENSSSCG00000006024	NA	1.29907	3.07422e-13
ENSSSCG00000037779	CAPN10	1.29766	1.45734e-07
ENSSSCG00000038156	TMED7	1.29585	1.59206e-12
ENSSSCG00000032137	PCDHGA9	1.29546	0.00166982
ENSSSCG00000025470	TSSK4	1.29396	8.62704e-17
ENSSSCG00000038614	NENF	1.2918	2.4191e-10
ENSSSCG00000011603	NA	1.28867	2.00798e-05
ENSSSCG00000015324	GNG11	1.28839	0.00108984
ENSSSCG00000003731	GAREM1	1.28737	1.07564e-07
ENSSSCG00000008590	MFSD2B	1.28644	0.0017604
ENSSSCG00000010158	TOMM20	1.28562	9.94975e-10
ENSSSCG00000037969	NA	1.2848	0.000404623
ENSSSCG00000004088	ARMT1	1.28452	2.13062e-08
ENSSSCG00000004438	TSPYL1	1.28286	8.35113e-25
ENSSSCG00000037510	DYNLRB1	1.28247	3.97332e-15
ENSSSCG00000009778	RILPL2	1.28211	1.55362e-12
ENSSSCG00000029771	NA	1.28157	0.000186199
ENSSSCG00000017265	AXIN2	1.28144	0.000213886
ENSSSCG00000001983	SDR39U1	1.28018	2.01611e-05
ENSSSCG00000021640	ZNF354C	1.27884	1.53031e-06
ENSSSCG00000001072	NA	1.27875	1.86531e-05
ENSSSCG00000014133	RPS23	1.27859	3.09851e-05
ENSSSCG00000030154	RSBN1	1.27715	1.1154e-24
ENSSSCG00000002296	RDH11	1.27667	5.76584e-06
ENSSSCG00000021207	HESX1	1.27625	0.000369001
ENSSSCG00000000864	CHPT1	1.27615	5.89386e-07
ENSSSCG00000038927	ZNF649	1.27592	3.72311e-06
ENSSSCG00000036067	PDP2	1.27586	5.82818e-07
ENSSSCG00000021519	CPNE2	1.2757	1.06265e-11
ENSSSCG00000008170	NA	1.27524	2.59883e-07
ENSSSCG00000004139	ADGRG6	1.27507	3.7035e-05
ENSSSCG00000038977	RSBN1L	1.27316	1.41273e-08
ENSSSCG00000001062	DTNBP1	1.27073	4.09303e-05
ENSSSCG00000027528	TMEM107	1.27011	9.70095e-07
ENSSSCG00000017923	ALOX15	1.2696	0.000162455
ENSSSCG00000032399	NA	1.26953	0.000451489
ENSSSCG00000033816	NA	1.26948	5.48281e-06
ENSSSCG00000025913	NA	1.26899	1.94561e-05
ENSSSCG00000016835	SKP2	1.26866	3.17322e-13
ENSSSCG00000003619	AZIN2	1.26592	0.000782521
ENSSSCG00000032288	SLC20A1	1.26564	2.13715e-10
ENSSSCG00000006342	UHMK1	1.26541	6.43291e-09
ENSSSCG00000037595	AP3S1	1.26517	8.64136e-07
ENSSSCG00000014152	MBLAC2	1.26291	7.05962e-08
ENSSSCG00000039130	RPL6	1.26263	7.34673e-10
ENSSSCG00000040273	NA	1.26261	1.17216e-07
ENSSSCG00000004912	SEC11C	1.26203	8.01227e-07
ENSSSCG00000008516	DPY30	1.26181	9.30626e-08
ENSSSCG00000000139	IFT27	1.26131	5.933e-07
ENSSSCG00000003198	FUZ	1.2611	3.75142e-05
ENSSSCG00000014151	CETN3	1.26088	4.4579e-07
ENSSSCG00000034144	NA	1.25977	0.00308202
ENSSSCG00000013046	NA	1.25974	1.82851e-08
ENSSSCG00000040920	PRKACB	1.25947	7.85849e-09
ENSSSCG00000012426	ZDHHC15	1.25944	0.000326278
ENSSSCG00000025295	NDFIP1	1.25909	1.90512e-31
ENSSSCG00000013906	KXD1	1.25903	1.53464e-08
ENSSSCG00000028167	SLIRP	1.25704	1.49381e-06
ENSSSCG00000031121	TSEN15	1.25604	8.23715e-07
ENSSSCG00000003885	CMPK1	1.25533	1.13873e-05
ENSSSCG00000003243	NA	1.25524	6.19462e-05
ENSSSCG00000013074	RAB3IL1	1.25523	3.53862e-07
ENSSSCG00000011295	SNRK	1.25444	1.36169e-11
ENSSSCG00000012698	SLC9A6	1.25433	1.14643e-19
ENSSSCG00000027646	TIPARP	1.25421	0.000117755
ENSSSCG00000031639	ZCCHC17	1.2542	2.56888e-16
ENSSSCG00000028850	RPL26	1.25357	1.37181e-08
ENSSSCG00000014224	SEMA6A	1.25248	0.00334368
ENSSSCG00000039295	MRPL34	1.25247	2.67684e-08
ENSSSCG00000004002	RPS5	1.25186	5.3626e-08
ENSSSCG00000006308	CREG1	1.2492	1.10548e-12
ENSSSCG00000033733	NA	1.24811	1.54911e-10
ENSSSCG00000007652	PPP1R35	1.24763	2.17216e-12
ENSSSCG00000001476	HSD17B8	1.24383	0.00111514
ENSSSCG00000031913	NA	1.24308	5.46984e-13
ENSSSCG00000015102	CCDC84	1.24295	2.0709e-08
ENSSSCG00000039325	NA	1.24005	7.11995e-08
ENSSSCG00000036272	NA	1.23998	3.2459e-05
ENSSSCG00000034261	TMEM59	1.23909	3.19699e-18
ENSSSCG00000006522	GBA	1.23824	2.91142e-10
ENSSSCG00000028322	BTG2	1.23784	3.96324e-05
ENSSSCG00000007682	SH2B2	1.23751	2.89531e-05
ENSSSCG00000036476	REEP3	1.23727	4.36353e-09
ENSSSCG00000025928	NA	1.23638	2.98278e-06
ENSSSCG00000002295	VTI1B	1.23625	1.33404e-10
ENSSSCG00000004281	KCNQ5	1.23571	0.00669216
ENSSSCG00000040879	CNBP	1.23541	2.35983e-12
ENSSSCG00000006082	MATN2	1.23465	0.000344746
ENSSSCG00000038597	KLHDC9	1.23381	0.00867568
ENSSSCG00000003807	DNAJC6	1.23366	6.3133e-08
ENSSSCG00000031958	KCTD2	1.23334	3.76019e-11
ENSSSCG00000011106	CREM	1.23227	6.05148e-08
ENSSSCG00000011251	MYD88	1.23188	0.00851462
ENSSSCG00000000267	C12orf10	1.2316	6.86926e-08
ENSSSCG00000023001	CCDC149	1.23119	1.54985e-06
ENSSSCG00000010996	BAG1	1.23099	2.22804e-08
ENSSSCG00000025507	RPL27	1.23091	1.64402e-07
ENSSSCG00000014187	NUDT12	1.23015	5.60788e-05
ENSSSCG00000003385	PARK7	1.2298	5.47961e-08
ENSSSCG00000038765	FAM89A	1.22945	0.00180865
ENSSSCG00000022345	CHN1	1.22942	0.000756485
ENSSSCG00000013460	OAZ1	1.22829	3.9965e-09
ENSSSCG00000010111	DGCR2	1.22808	6.38529e-19
ENSSSCG00000032549	GNA12	1.22774	2.08473e-14
ENSSSCG00000029790	PCYOX1	1.22755	1.85131e-10
ENSSSCG00000000994	GMDS	1.22665	1.91826e-10
ENSSSCG00000003143	MAMSTR	1.22497	0.00287449
ENSSSCG00000013064	EEF1G	1.22476	2.58412e-06
ENSSSCG00000002707	GABARAPL2	1.22468	3.55987e-09
ENSSSCG00000027711	SS18L2	1.22436	2.40199e-10
ENSSSCG00000039591	SERINC3	1.22424	9.4572e-28
ENSSSCG00000006560	CREB3L4	1.22332	0.00822142
ENSSSCG00000003341	TAS1R3	1.2209	2.41895e-05
ENSSSCG00000009071	JADE1	1.22033	1.14398e-06
ENSSSCG00000007554	ZFAND2A	1.21969	2.08866e-05
ENSSSCG00000037127	CDKN2AIPNL	1.21962	3.23216e-06
ENSSSCG00000008482	GEMIN6	1.21945	6.83237e-08
ENSSSCG00000017202	H3F3A	1.21855	3.44697e-08
ENSSSCG00000002135	PNP	1.21603	0.000911404
ENSSSCG00000017936	GABARAP	1.21552	5.7527e-19
ENSSSCG00000033057	ANAPC13	1.21391	1.62524e-09
ENSSSCG00000007119	NXT1	1.21295	2.21728e-09
ENSSSCG00000005510	PHF19	1.21236	2.77296e-05
ENSSSCG00000000439	KIF5A	1.21099	0.000734211
ENSSSCG00000037381	NA	1.21005	2.41918e-09
ENSSSCG00000036286	APMAP	1.20964	1.38708e-11
ENSSSCG00000004774	IVD	1.20943	1.56336e-08
ENSSSCG00000040838	AGBL2	1.20726	5.46755e-08
ENSSSCG00000004896	PHLPP1	1.20612	0.000276035
ENSSSCG00000030567	SSR3	1.20414	5.85033e-07
ENSSSCG00000008913	IGFBP7	1.20382	0.00161663
ENSSSCG00000021355	SOD1	1.20374	3.20518e-07
ENSSSCG00000011720	MBNL1	1.20302	1.37226e-06
ENSSSCG00000028485	YBX1	1.20117	6.51914e-12
ENSSSCG00000029002	PNKD	1.20092	5.07215e-07
ENSSSCG00000040325	COX7C	1.20039	6.45209e-05
ENSSSCG00000017024	CCNG1	1.19913	4.49935e-07
ENSSSCG00000007995	MCRIP2	1.19905	1.61873e-06
ENSSSCG00000012813	BRCC3	1.19822	2.5556e-15
ENSSSCG00000040405	SERP2	1.19795	0.000471524
ENSSSCG00000011611	HMCES	1.1975	2.72787e-29
ENSSSCG00000038085	LEPROTL1	1.19637	3.72218e-08
ENSSSCG00000034448	NA	1.19605	1.24401e-06
ENSSSCG00000006168	PEX2	1.19561	1.60666e-09
ENSSSCG00000038805	NA	1.19413	2.01981e-05
ENSSSCG00000039544	NA	1.1938	3.60616e-06
ENSSSCG00000040745	ZNF771	1.19347	9.59131e-06
ENSSSCG00000013889	NA	1.19345	7.62926e-08
ENSSSCG00000035900	CENPB	1.1934	1.71673e-17
ENSSSCG00000020705	MAP3K8	1.19338	8.58858e-05
ENSSSCG00000014020	CANX	1.19262	1.45386e-16
ENSSSCG00000033001	FZD8	1.1902	5.01464e-06
ENSSSCG00000031487	LSP1	1.18978	0.00905091
ENSSSCG00000001727	TNFRSF21	1.18916	0.00245601
ENSSSCG00000004958	PIAS1	1.18905	3.64961e-19
ENSSSCG00000023976	DCP1B	1.18671	1.77627e-06
ENSSSCG00000038886	CAGE1	1.18563	0.000272671
ENSSSCG00000033844	CYP1B1	1.1855	0.000190357
ENSSSCG00000017513	NPEPPS	1.18495	2.12276e-32
ENSSSCG00000005096	HIF1A	1.18409	1.87423e-09
ENSSSCG00000002935	ZNF568	1.18375	1.15356e-05
ENSSSCG00000007567	CHST12	1.18259	6.5324e-05
ENSSSCG00000010400	NA	1.18115	1.33186e-06
ENSSSCG00000028509	RBM8A	1.18059	1.07986e-10
ENSSSCG00000012280	UXT	1.17924	8.36946e-07
ENSSSCG00000039549	PLEKHF2	1.17888	1.60752e-07
ENSSSCG00000006550	ATP8B2	1.17862	2.46826e-11
ENSSSCG00000025187	NA	1.17843	0.000117209
ENSSSCG00000012770	CCNQ	1.17822	1.31026e-05
ENSSSCG00000030318	NA	1.17802	7.31977e-11
ENSSSCG00000014288	GDF9	1.17776	1.24604e-07
ENSSSCG00000007520	GNAS	1.17721	1.47819e-07
ENSSSCG00000035904	RPL7A	1.17428	2.722e-06
ENSSSCG00000040719	KIAA0040	1.17345	4.13413e-05
ENSSSCG00000013639	SLC44A2	1.17203	7.49145e-07
ENSSSCG00000034154	WNK2	1.17104	0.0072454
ENSSSCG00000006559	NA	1.17084	1.20249e-06
ENSSSCG00000010116	SLC25A1	1.16937	3.24413e-06
ENSSSCG00000034868	NA	1.16885	4.40797e-06
ENSSSCG00000016501	KDM7A	1.16839	6.20741e-10
ENSSSCG00000014080	HMGCR	1.16789	0.00450789
ENSSSCG00000013737	RNASEH2A	1.16777	5.06021e-07
ENSSSCG00000003903	NA	1.16761	3.16702e-05
ENSSSCG00000023050	SEPT10	1.16749	4.49679e-14
ENSSSCG00000009516	UBAC2	1.16633	9.95379e-12
ENSSSCG00000003261	NA	1.16578	6.2896e-07
ENSSSCG00000036741	PITX1	1.16438	1.01484e-07
ENSSSCG00000005944	NDRG1	1.16382	1.32278e-05
ENSSSCG00000000148	NA	1.16318	0.00281817
ENSSSCG00000024027	PAFAH1B2	1.1631	8.30428e-14
ENSSSCG00000005663	KYAT1	1.16269	0.00194506
ENSSSCG00000013991	C1orf35	1.16171	0.00130813
ENSSSCG00000008061	NA	1.16078	5.04183e-08
ENSSSCG00000002932	ZNF567	1.16011	1.30251e-05
ENSSSCG00000021118	GSPT1	1.15829	3.02907e-06
ENSSSCG00000015435	NAMPT	1.15764	2.8028e-06
ENSSSCG00000033744	NA	1.15664	9.67794e-06
ENSSSCG00000012116	PRPS2	1.15567	1.0013e-07
ENSSSCG00000039046	RPL36A-HNRNPH2	1.1531	7.20724e-06
ENSSSCG00000013038	NA	1.15297	4.58217e-09
ENSSSCG00000037609	NA	1.15208	0.00601454
ENSSSCG00000039545	NA	1.15188	5.56782e-12
ENSSSCG00000006310	POU2F1	1.15146	7.24867e-12
ENSSSCG00000023478	SLC46A1	1.15059	7.3532e-05
ENSSSCG00000036014	RPLP0	1.14892	4.00382e-06
ENSSSCG00000008309	NA	1.14787	1.0425e-09
ENSSSCG00000000058	SNU13	1.1477	2.24769e-12
ENSSSCG00000011965	TMEM45A	1.14751	0.00486061
ENSSSCG00000027459	RNF13	1.14751	1.2531e-13
ENSSSCG00000038423	GLA	1.14727	3.94567e-11
ENSSSCG00000013863	SMIM7	1.14707	3.05078e-12
ENSSSCG00000038569	ARMCX1	1.14643	0.000271859
ENSSSCG00000012581	NXT2	1.1461	6.43153e-07
ENSSSCG00000004224	HDDC2	1.14569	5.33947e-10
ENSSSCG00000012944	PELI3	1.14409	2.70462e-08
ENSSSCG00000012978	AP5B1	1.14352	2.74471e-06
ENSSSCG00000032674	TCEA3	1.14338	1.91962e-07
ENSSSCG00000012817	FUNDC2	1.14176	1.3805e-09
ENSSSCG00000009019	RPS3A	1.14087	2.65743e-07
ENSSSCG00000015524	FAM20B	1.14078	4.73113e-10
ENSSSCG00000034189	LDOC1	1.14075	1.73072e-06
ENSSSCG00000000487	SLC35E3	1.14037	1.46708e-07
ENSSSCG00000002860	NA	1.13967	1.55536e-07
ENSSSCG00000038754	NA	1.13834	0.000588756
ENSSSCG00000008143	UXS1	1.13713	1.82538e-08
ENSSSCG00000026064	NA	1.1364	0.000408733
ENSSSCG00000040182	RHBDD2	1.13626	4.87077e-07
ENSSSCG00000037360	CST3	1.13616	0.00415487
ENSSSCG00000031530	NA	1.13509	2.0457e-07
ENSSSCG00000002040	MRPL52	1.13379	2.76968e-07
ENSSSCG00000002367	ISCA2	1.13296	0.000212519
ENSSSCG00000012772	BCAP31	1.13294	7.43658e-08
ENSSSCG00000016744	TMED4	1.13234	4.8772e-11
ENSSSCG00000013381	RPS13	1.13208	3.90481e-07
ENSSSCG00000037501	FANCF	1.13137	2.43503e-08
ENSSSCG00000037081	NA	1.13128	4.52315e-09
ENSSSCG00000035082	PHF5A	1.12981	2.93853e-10
ENSSSCG00000011307	ZNF501	1.12938	0.00988023
ENSSSCG00000000262	SPRYD3	1.12892	3.38685e-15
ENSSSCG00000005782	TM2D3	1.12863	1.98285e-06
ENSSSCG00000030849	NA	1.12859	9.98915e-07
ENSSSCG00000032323	C5orf15	1.12826	5.5945e-15
ENSSSCG00000035770	ZNF444	1.12795	1.34829e-07
ENSSSCG00000010161	NA	1.12678	8.67793e-06
ENSSSCG00000011532	SUMF1	1.12581	5.31673e-13
ENSSSCG00000003229	ETFB	1.12518	4.71504e-05
ENSSSCG00000000704	TAPBPL	1.12477	3.37905e-11
ENSSSCG00000006016	EIF3H	1.12393	9.23734e-09
ENSSSCG00000001718	CYP39A1	1.1238	1.06176e-11
ENSSSCG00000007776	BCL7C	1.12345	1.34535e-07
ENSSSCG00000007288	MYH7B	1.12277	0.00184869
ENSSSCG00000026914	PLA2G16	1.12203	2.15746e-06
ENSSSCG00000023971	H3F3A	1.12141	7.26492e-11
ENSSSCG00000035997	RPL10	1.12103	6.3498e-05
ENSSSCG00000015734	IMP4	1.11996	6.11491e-12
ENSSSCG00000038861	TM2D1	1.1174	4.93191e-09
ENSSSCG00000010544	DNMBP	1.11655	0.00461388
ENSSSCG00000005376	TBC1D2	1.11601	0.000117649
ENSSSCG00000027538	TMEM258	1.11594	2.7874e-05
ENSSSCG00000016929	PDE4D	1.11558	0.00010494
ENSSSCG00000013507	MPND	1.11503	8.20136e-07
ENSSSCG00000007034	NA	1.11428	1.05728e-05
ENSSSCG00000022507	POLR2H	1.11406	2.51427e-08
ENSSSCG00000021652	LSM8	1.11394	2.23836e-06
ENSSSCG00000022058	NA	1.1136	1.84994e-07
ENSSSCG00000022758	PECR	1.11281	1.46843e-07
ENSSSCG00000033167	SLC7A6OS	1.1112	4.13395e-06
ENSSSCG00000008281	RTKN	1.11116	2.45535e-08
ENSSSCG00000040782	NA	1.11061	1.3046e-06
ENSSSCG00000011601	LSM3	1.11023	2.28874e-05
ENSSSCG00000013453	NA	1.10939	2.58412e-06
ENSSSCG00000030546	HSD11B1L	1.1091	4.75322e-06
ENSSSCG00000012521	GPRASP2	1.10872	7.50298e-08
ENSSSCG00000023636	TMEM222	1.10827	5.17329e-09
ENSSSCG00000037310	ATP6AP1	1.10661	6.46612e-10
ENSSSCG00000039618	NA	1.10638	0.000204862
ENSSSCG00000012006	NA	1.10637	0.00207279
ENSSSCG00000001655	NA	1.10521	2.74535e-09
ENSSSCG00000022295	NA	1.10431	0.000222778
ENSSSCG00000036790	AKAP7	1.10409	4.27843e-05
ENSSSCG00000017509	NA	1.10386	3.62524e-08
ENSSSCG00000024938	SH3BP5	1.10146	8.27833e-07
ENSSSCG00000038777	C7orf50	1.10121	1.03138e-05
ENSSSCG00000035034	CNIH4	1.10077	0.000978274
ENSSSCG00000028698	CCDC47	1.10063	7.15942e-18
ENSSSCG00000017379	ETV4	1.10037	0.00227027
ENSSSCG00000024254	ALKBH7	1.1001	4.09593e-07
ENSSSCG00000031901	PAPSS1	1.09975	2.01434e-12
ENSSSCG00000037807	NA	1.09933	8.56933e-07
ENSSSCG00000021210	HIKESHI	1.09882	2.82908e-07
ENSSSCG00000012046	NA	1.09876	5.77732e-05
ENSSSCG00000008287	NA	1.0965	5.4761e-17
ENSSSCG00000012258	FUNDC1	1.09565	1.60752e-07
ENSSSCG00000005925	EXOSC4	1.0949	3.90046e-08
ENSSSCG00000023485	PCDHGB5	1.09424	0.00106717
ENSSSCG00000003812	PGM1	1.09304	1.39732e-07
ENSSSCG00000031876	TMEM159	1.09228	6.28134e-06
ENSSSCG00000035080	NA	1.09215	9.11639e-07
ENSSSCG00000020830	NA	1.09197	3.14235e-08
ENSSSCG00000031657	NA	1.09195	1.86614e-10
ENSSSCG00000034487	NDUFB11	1.09165	6.78791e-08
ENSSSCG00000040426	NA	1.08879	0.0071589
ENSSSCG00000015384	TOMM7	1.08867	1.13121e-05
ENSSSCG00000021440	GPSM2	1.08865	0.00166924
ENSSSCG00000035873	C12orf49	1.08826	3.02283e-12
ENSSSCG00000027257	PSMB1	1.08646	6.90619e-10
ENSSSCG00000022963	NA	1.0863	5.59034e-05
ENSSSCG00000012622	CXorf56	1.08626	4.51811e-14
ENSSSCG00000031938	NEDD8	1.08559	8.9216e-08
ENSSSCG00000014831	PAAF1	1.08547	2.4189e-08
ENSSSCG00000014850	NA	1.08524	7.29759e-10
ENSSSCG00000035152	TEF	1.08456	1.55506e-05
ENSSSCG00000028506	YIPF1	1.08448	5.2495e-17
ENSSSCG00000032188	METTL26	1.08409	0.000826191
ENSSSCG00000028504	RFC2	1.08204	9.64638e-16
ENSSSCG00000010341	TSPAN14	1.08127	2.46225e-08
ENSSSCG00000032213	DBI	1.08126	1.10906e-09
[truncated: 2,267 more rows]
