# Supplementary material for: Meniscus gene expression profiling of inner and outer zone meniscus tissue compared to cartilage and passaged monolayer meniscus cells
Source: Sci Rep. 2024 Nov 9;14:27423. doi: 10.1038/s41598-024-78580-3 (PMC11550462; doi:10.1038/s41598-024-78580-3)
Supplement: Supplementary file 5 — Supplementary Dataset 5 [file 41598_2024_78580_MOESM5_ESM.xlsx]

## Sheet: Sheet1
Gene ID	Gene Name	log2 Fold-change (Outer Meniscus Tissue/p3 Outer Meniscus Cells)	padj
ENSSSCG00000002476	SERPINA1	13.3166	2.10284e-11
ENSSSCG00000023684	MT1A	13.0078	2.45784e-15
ENSSSCG00000006933	CLCA1	12.8192	8.22539e-14
ENSSSCG00000007116	CD93	12.1718	3.90765e-06
ENSSSCG00000023261	GDF5	12.0324	1.12239e-11
ENSSSCG00000027820	CD200	11.218	2.49289e-05
ENSSSCG00000028758	LBP	11.2107	2.53191e-31
ENSSSCG00000022258	NA	11.1769	1.94914e-07
ENSSSCG00000001725	NA	10.9083	5.74651e-05
ENSSSCG00000011831	APOD	10.8332	6.79423e-67
ENSSSCG00000002997	NA	10.7308	1.29754e-11
ENSSSCG00000032048	SCRG1	10.6644	2.66512e-17
ENSSSCG00000014066	TMEM171	10.6606	1.86332e-08
ENSSSCG00000039983	GJA4	10.641	0.000514107
ENSSSCG00000034604	CLEC3A	10.5345	9.1108e-17
ENSSSCG00000025483	GREB1	10.5333	6.05821e-07
ENSSSCG00000013144	NA	10.5164	0.00231394
ENSSSCG00000037821	RGS5	10.5138	2.41886e-11
ENSSSCG00000001453	HLA-DRA	10.3039	9.50019e-06
ENSSSCG00000001473	COL11A2	10.2991	1.03193e-26
ENSSSCG00000013370	NA	10.2871	1.50995e-15
ENSSSCG00000007131	CST7	10.2077	7.1108e-08
ENSSSCG00000007501	BMP7	10.1395	1.3252e-09
ENSSSCG00000000298	PPP1R1A	10.0173	2.26869e-07
ENSSSCG00000033512	C1QB	9.99697	0.00366099
ENSSSCG00000031536	MYCT1	9.89134	0.00793566
ENSSSCG00000001456	NA	9.8796	7.91647e-05
ENSSSCG00000011700	CP	9.86899	6.73253e-66
ENSSSCG00000032400	C1QTNF8	9.8605	4.84154e-07
ENSSSCG00000035772	CDH5	9.85567	0.000215067
ENSSSCG00000009500	NA	9.84801	0.000164151
ENSSSCG00000031074	FAM110D	9.69178	1.59546e-13
ENSSSCG00000037358	NA	9.65311	3.068e-89
ENSSSCG00000008115	NA	9.5432	4.48742e-34
ENSSSCG00000038706	C1QC	9.52469	0.0014606
ENSSSCG00000009642	STC1	9.41971	7.62038e-05
ENSSSCG00000014011	RASGEF1C	9.37154	2.69763e-08
ENSSSCG00000000136	CSF2RB	9.31907	0.00233207
ENSSSCG00000013369	NA	9.30859	0.000423532
ENSSSCG00000010428	DKK1	9.29345	5.81183e-05
ENSSSCG00000037025	PLVAP	9.2303	7.17367e-06
ENSSSCG00000030217	COLGALT2	9.22795	2.34674e-72
ENSSSCG00000016294	C2orf82	9.13312	7.41277e-13
ENSSSCG00000022554	MATN1	9.10331	3.10099e-06
ENSSSCG00000008844	KDR	9.01529	2.47565e-06
ENSSSCG00000004891	SERPINB7	8.89944	2.43832e-23
ENSSSCG00000033457	NA	8.89039	0.000160664
ENSSSCG00000010908	PTPRC	8.88289	0.000534426
ENSSSCG00000008118	PROM2	8.81402	7.67838e-07
ENSSSCG00000017755	NOS2	8.80929	3.47616e-20
ENSSSCG00000000749	SLC6A12	8.76821	3.43828e-30
ENSSSCG00000036748	NA	8.7252	1.37118e-07
ENSSSCG00000029558	EXTL1	8.68674	4.36048e-05
ENSSSCG00000016254	CCL20	8.67951	1.6212e-39
ENSSSCG00000035928	NA	8.64322	6.46212e-05
ENSSSCG00000013102	MS4A7	8.59538	3.90462e-05
ENSSSCG00000002749	NA	8.50879	1.0241e-07
ENSSSCG00000036474	GJB6	8.46839	0.000440351
ENSSSCG00000009429	TNFSF11	8.45373	2.29924e-05
ENSSSCG00000024310	F13A1	8.45297	1.31321e-23
ENSSSCG00000015656	FCMR	8.41603	0.000174687
ENSSSCG00000013553	VAV1	8.41214	0.00260581
ENSSSCG00000032341	AIF1	8.37298	0.00057024
ENSSSCG00000012229	GP91-PHOX	8.36813	0.00361734
ENSSSCG00000024911	NA	8.34328	3.92456e-05
ENSSSCG00000025523	COL2A1	8.30391	3.50904e-17
ENSSSCG00000015632	NA	8.29521	1.30876e-06
ENSSSCG00000027762	TNFRSF11B	8.25059	1.67023e-37
ENSSSCG00000006379	CD48	8.20229	0.00334038
ENSSSCG00000007917	RBFOX1	8.19824	7.09582e-05
ENSSSCG00000004195	ARG1	8.19814	5.31591e-16
ENSSSCG00000028923	SCNN1B	8.18053	0.000117859
ENSSSCG00000003231	NKG7	8.1578	0.000466757
ENSSSCG00000039358	SUSD5	8.1566	4.62915e-19
ENSSSCG00000017384	AOC2	8.15424	8.89489e-23
ENSSSCG00000016450	NOS3	8.12512	0.000282653
ENSSSCG00000004755	DLL4	8.11939	1.54858e-06
ENSSSCG00000040147	SHISA3	8.08233	3.30843e-06
ENSSSCG00000006043	DCSTAMP	8.07724	0.00592927
ENSSSCG00000000963	SYCE3	8.07344	0.000491169
ENSSSCG00000029675	MMP8	8.06611	3.38497e-19
ENSSSCG00000034722	CCL14	7.98429	0.0070798
ENSSSCG00000037426	NA	7.95195	0.00361504
ENSSSCG00000006800	CD53	7.93149	0.00830273
ENSSSCG00000030300	MT2A	7.92513	9.46308e-76
ENSSSCG00000032857	S100A12	7.89422	4.10107e-11
ENSSSCG00000040160	MMP24	7.85788	3.74873e-05
ENSSSCG00000035729	MYOZ3	7.81065	9.62571e-06
ENSSSCG00000005638	NA	7.78699	1.23888e-45
ENSSSCG00000023305	NA	7.78412	2.9023e-06
ENSSSCG00000030582	BATF	7.76779	6.99342e-16
ENSSSCG00000039416	CXCR4	7.71595	0.000177507
ENSSSCG00000007486	CYP24A1	7.71062	3.19931e-09
ENSSSCG00000006588	S100A9	7.69001	2.22538e-13
ENSSSCG00000003616	FAM167B	7.67036	0.00621898
ENSSSCG00000029449	NA	7.64011	4.86506e-08
ENSSSCG00000015550	RGS16	7.63184	2.99124e-41
ENSSSCG00000015747	NA	7.62904	1.88142e-05
ENSSSCG00000010701	BTBD16	7.61942	3.42133e-16
ENSSSCG00000014987	MMP12	7.61639	3.4981e-12
ENSSSCG00000013514	LRG1	7.6019	0.00721219
ENSSSCG00000001490	KHDRBS2	7.59755	0.000102619
ENSSSCG00000006264	OPRK1	7.57111	0.00916769
ENSSSCG00000000130	CYTH4	7.53325	0.00922283
ENSSSCG00000015203	ROBO4	7.48917	0.00637617
ENSSSCG00000003524	C1QA	7.47539	0.00260881
ENSSSCG00000025034	LAPTM5	7.46093	3.80222e-08
ENSSSCG00000026932	RS1	7.43279	1.69004e-05
ENSSSCG00000011557	CIDEC	7.42422	9.54014e-12
ENSSSCG00000013556	ADGRE1	7.40863	0.00423238
ENSSSCG00000011246	VILL	7.39464	0.000650266
ENSSSCG00000014851	SLCO2B1	7.36989	0.00330541
ENSSSCG00000023403	NA	7.35897	1.66566e-08
ENSSSCG00000017006	LCP2	7.35242	0.000163916
ENSSSCG00000032135	NA	7.33925	0.00868655
ENSSSCG00000015353	SCIN	7.33181	5.59623e-15
ENSSSCG00000027621	NDUFA4L2	7.33145	2.50915e-35
ENSSSCG00000040098	NA	7.3185	2.66432e-07
ENSSSCG00000004274	NA	7.31606	5.90116e-06
ENSSSCG00000006357	FCER1G	7.31002	0.000195439
ENSSSCG00000012448	ITM2A	7.29486	1.74527e-08
ENSSSCG00000017700	CCL3L1	7.26505	1.40638e-09
ENSSSCG00000028048	ARHGEF15	7.19862	0.00294408
ENSSSCG00000033909	NA	7.1971	0.000111454
ENSSSCG00000037865	SOX18	7.19678	3.6659e-06
ENSSSCG00000025243	SGIP1	7.19533	0.00112571
ENSSSCG00000040036	NA	7.18241	0.00180589
ENSSSCG00000004939	MEGF11	7.1648	5.6244e-11
ENSSSCG00000030209	MFNG	7.13822	0.00153603
ENSSSCG00000027365	WNT7B	7.13327	0.00019289
ENSSSCG00000017445	KRT13	7.12403	0.000478039
ENSSSCG00000026605	BPI	7.11863	5.0889e-05
ENSSSCG00000035066	MYOC	7.11352	3.21578e-05
ENSSSCG00000015716	MARCO	7.09054	1.29551e-09
ENSSSCG00000030026	SORCS1	7.06745	0.00260131
ENSSSCG00000015476	CHI3L1	7.06637	6.68622e-25
ENSSSCG00000033234	SSTR5	7.04707	0.0016717
ENSSSCG00000022309	GPR34	7.01979	0.00157514
ENSSSCG00000035256	NA	6.96791	3.40986e-05
ENSSSCG00000006935	CLCA2	6.93623	0.00243442
ENSSSCG00000040711	NA	6.90634	0.000139214
ENSSSCG00000031053	S100A1	6.88613	3.82396e-28
ENSSSCG00000004928	CILP	6.88	7.86815e-27
ENSSSCG00000010201	RASGEF1A	6.87062	0.000140787
ENSSSCG00000025423	KCNK5	6.86339	2.11031e-22
ENSSSCG00000023522	TGM2	6.79548	2.48459e-28
ENSSSCG00000015618	LAMB3	6.71409	2.21798e-10
ENSSSCG00000036732	NA	6.71265	0.000143798
ENSSSCG00000023004	FZD9	6.69885	1.76169e-15
ENSSSCG00000040513	AQP3	6.69618	2.15028e-11
ENSSSCG00000004572	NA	6.68826	5.58081e-30
ENSSSCG00000015200	ESAM	6.6212	3.28113e-05
ENSSSCG00000026427	RORC	6.62086	1.80218e-20
ENSSSCG00000002279	GPX2	6.6188	0.00397243
ENSSSCG00000008802	BEND4	6.60619	5.18547e-10
ENSSSCG00000026259	LINGO4	6.59409	0.000465919
ENSSSCG00000004039	SLC22A3	6.56903	4.92938e-09
ENSSSCG00000022337	SERPINB11	6.54937	8.88146e-08
ENSSSCG00000005710	LAMC3	6.54587	2.71531e-05
ENSSSCG00000012118	TLR8	6.53395	0.00505657
ENSSSCG00000000295	NCKAP1L	6.52324	0.00107103
ENSSSCG00000003529	LACTBL1	6.52052	0.00101246
ENSSSCG00000025244	HTR6	6.50346	0.000139759
ENSSSCG00000038607	GADL1	6.49087	0.00206925
ENSSSCG00000003950	TIE1	6.48578	1.13419e-11
ENSSSCG00000013093	VWCE	6.48437	5.66735e-05
ENSSSCG00000016444	TMEM176B	6.48174	8.52061e-13
ENSSSCG00000009216	SPP1	6.46209	1.23154e-43
ENSSSCG00000000712	VWF	6.45691	0.00172297
ENSSSCG00000036618	NA	6.4523	0.00456594
ENSSSCG00000011837	MELTF	6.4461	1.8999e-13
ENSSSCG00000027515	FCGBP	6.42413	2.75672e-12
ENSSSCG00000009222	SPARCL1	6.4165	7.13866e-07
ENSSSCG00000007436	MMP9	6.41327	0.000321797
ENSSSCG00000016443	TMEM176A	6.40504	1.44099e-10
ENSSSCG00000006590	S100A8	6.38577	6.25916e-07
ENSSSCG00000032532	CHRM2	6.37448	2.12257e-06
ENSSSCG00000012137	BMX	6.37138	0.00154547
ENSSSCG00000000623	BCL2L14	6.36843	0.00158813
ENSSSCG00000011322	CCR1	6.35168	0.00298535
ENSSSCG00000030076	SLC6A13	6.34379	0.000516419
ENSSSCG00000040707	RASEF	6.33258	1.07687e-05
ENSSSCG00000003092	FOXA3	6.31566	2.89967e-12
ENSSSCG00000012986	KCNK7	6.31322	0.000358943
ENSSSCG00000016319	GBX2	6.2963	8.51956e-06
ENSSSCG00000022849	IL2RA	6.28836	1.60916e-08
ENSSSCG00000018042	SLC47A2	6.26923	1.46082e-06
ENSSSCG00000007385	KCNS1	6.2582	1.64457e-09
ENSSSCG00000016093	NA	6.2158	5.34394e-13
ENSSSCG00000030361	PRKCZ	6.19225	3.4453e-08
ENSSSCG00000014599	SYT9	6.16559	0.00348735
ENSSSCG00000040083	SHC2	6.15779	0.000387655
ENSSSCG00000037697	MGP	6.15761	6.57829e-10
ENSSSCG00000006764	PTPN22	6.14332	6.12768e-16
ENSSSCG00000008306	NOTO	6.11811	0.00326355
ENSSSCG00000016270	C2orf72	6.10907	0.00190766
ENSSSCG00000014137	HAPLN1	6.0998	1.44044e-20
ENSSSCG00000034178	AIF1L	6.0736	5.82795e-10
ENSSSCG00000017018	TENM2	6.06671	0.000121175
ENSSSCG00000010509	PIK3AP1	6.04005	4.74885e-11
ENSSSCG00000029752	C16orf54	6.01973	7.43433e-16
ENSSSCG00000033637	NA	6.01311	0.000807732
ENSSSCG00000016657	AOAH	5.96817	2.37222e-05
ENSSSCG00000033735	PERM1	5.93102	0.000962344
ENSSSCG00000039214	NA	5.90037	0.00946661
ENSSSCG00000008501	VIT	5.87934	6.10675e-10
ENSSSCG00000036907	NMB	5.87901	1.12226e-11
ENSSSCG00000038693	RAB19	5.87215	0.000206035
ENSSSCG00000003547	NCMAP	5.84065	0.00173768
ENSSSCG00000033260	TNNI2	5.83754	0.00812525
ENSSSCG00000005781	TARSL2	5.82953	0.00108403
ENSSSCG00000023192	NA	5.81807	7.7459e-06
ENSSSCG00000017254	MAP2K6	5.77448	4.06875e-14
ENSSSCG00000037106	C2orf40	5.76555	1.28146e-09
ENSSSCG00000027215	CTRC	5.73328	0.00738167
ENSSSCG00000011241	DCLK3	5.65963	0.00648544
ENSSSCG00000006034	RSPO2	5.63766	1.24467e-09
ENSSSCG00000023915	SLC2A4	5.62817	1.27823e-05
ENSSSCG00000040648	CCL11	5.62551	0.00341626
ENSSSCG00000014219	CDO1	5.62037	5.54227e-32
ENSSSCG00000007485	BCAS1	5.61884	4.18163e-10
ENSSSCG00000031691	NA	5.61459	0.00450799
ENSSSCG00000004894	SERPINB5	5.60295	2.0721e-11
ENSSSCG00000012848	EPS8L2	5.59305	1.01144e-08
ENSSSCG00000016519	AKR1D1	5.59262	9.742e-16
ENSSSCG00000017383	NA	5.58685	9.56209e-05
ENSSSCG00000005530	LHX6	5.5848	0.00428201
ENSSSCG00000016328	RAB17	5.57807	0.000591595
ENSSSCG00000030113	SHISA2	5.5777	1.21418e-21
ENSSSCG00000033262	CD74	5.55373	6.13327e-06
ENSSSCG00000035760	RFLNA	5.54894	5.63733e-05
ENSSSCG00000006834	MYBPHL	5.53363	0.00707309
ENSSSCG00000008021	TMEM204	5.51189	2.89632e-07
ENSSSCG00000009332	TEX26	5.49653	0.0010311
ENSSSCG00000014039	RGS14	5.49562	0.00474233
ENSSSCG00000015556	LAMC2	5.48778	8.97743e-14
ENSSSCG00000032282	ACP5	5.48011	4.16151e-05
ENSSSCG00000014988	MMP13	5.47691	3.09027e-06
ENSSSCG00000007001	NA	5.44393	0.00261383
ENSSSCG00000035751	NA	5.44083	2.98449e-19
ENSSSCG00000004422	WISP3	5.42334	1.12482e-08
ENSSSCG00000020505	SCARNA6	5.42088	0.0066456
ENSSSCG00000014978	ANGPTL5	5.41195	3.96978e-18
ENSSSCG00000007741	NUPR2	5.40573	0.002862
ENSSSCG00000011299	CLEC3B	5.40358	4.32679e-08
ENSSSCG00000009219	IBSP	5.40016	0.00388552
ENSSSCG00000028443	NA	5.39035	0.00232635
ENSSSCG00000025629	COLEC11	5.36844	0.000157282
ENSSSCG00000038685	MPPED1	5.34643	1.07965e-06
ENSSSCG00000016018	FRZB	5.31722	3.82959e-08
ENSSSCG00000004898	TNFRSF11A	5.30249	1.81304e-13
ENSSSCG00000016614	PTPRZ1	5.3018	9.35092e-09
ENSSSCG00000017607	TMEM100	5.2908	6.68571e-12
ENSSSCG00000014827	PLEKHB1	5.28907	0.000263694
ENSSSCG00000028295	NA	5.28864	0.00730739
ENSSSCG00000003882	SLC5A9	5.27576	0.00602039
ENSSSCG00000004670	C15orf48	5.26182	2.66588e-12
ENSSSCG00000004191	MOXD1	5.26118	1.94328e-07
ENSSSCG00000017747	RAB11FIP4	5.22656	1.26112e-14
ENSSSCG00000009331	MEDAG	5.21706	3.279e-42
ENSSSCG00000003582	SMPDL3B	5.21638	2.87848e-19
ENSSSCG00000039986	RGS8	5.21075	7.21175e-11
ENSSSCG00000026211	NRN1	5.19268	6.5658e-07
ENSSSCG00000040317	SOD2	5.18861	5.06493e-42
ENSSSCG00000000602	RERG	5.18083	3.37247e-14
ENSSSCG00000027665	NA	5.17972	0.00558802
ENSSSCG00000038036	NA	5.17057	0.00726729
ENSSSCG00000035421	ATP8A2	5.15574	5.31195e-08
ENSSSCG00000039049	MAP7	5.15004	6.17707e-09
ENSSSCG00000036157	BARX2	5.14378	0.0018002
ENSSSCG00000001470	SLA-DMA	5.13917	0.00150943
ENSSSCG00000031184	NA	5.12384	0.00791113
ENSSSCG00000031142	NMNAT3	5.11965	8.42343e-07
ENSSSCG00000005311	CD72	5.08796	0.00275289
ENSSSCG00000012525	BEX1	5.08409	6.86979e-15
ENSSSCG00000006808	SLC16A4	5.08013	9.63674e-07
ENSSSCG00000000157	BPIFC	5.04709	0.0075015
ENSSSCG00000031924	NKX3-1	5.03465	9.13106e-14
ENSSSCG00000001807	AP3B2	5.03119	8.05657e-06
ENSSSCG00000011666	CLSTN2	4.99897	0.00076064
ENSSSCG00000006199	PREX2	4.99873	8.46395e-08
ENSSSCG00000030095	ZBTB16	4.96409	5.55553e-18
ENSSSCG00000008348	PLEK	4.96061	5.07965e-11
ENSSSCG00000024492	EPHB1	4.93492	6.23456e-05
ENSSSCG00000017448	KRT14	4.91938	0.000850074
ENSSSCG00000014420	JAKMIP2	4.90898	5.03657e-08
ENSSSCG00000009668	CLU	4.89664	4.4248e-30
ENSSSCG00000003414	ANGPTL7	4.87101	1.99662e-05
ENSSSCG00000007147	HSPA12B	4.86323	1.94891e-05
ENSSSCG00000028185	FGD3	4.85102	0.000451374
ENSSSCG00000039442	BMP2	4.84575	1.85591e-09
ENSSSCG00000000010	FBLN1	4.83958	1.92381e-15
ENSSSCG00000040554	NA	4.82314	2.98498e-06
ENSSSCG00000017604	HLF	4.80289	2.1626e-38
ENSSSCG00000017705	CCL5	4.78519	3.44881e-06
ENSSSCG00000015559	NCF2	4.7832	0.000184994
ENSSSCG00000004369	PRDM1	4.77306	7.26347e-05
ENSSSCG00000012854	RASSF7	4.76965	7.08137e-08
ENSSSCG00000015913	SCN9A	4.76436	1.81304e-13
ENSSSCG00000031300	NA	4.75642	0.00103504
ENSSSCG00000000716	KCNA1	4.7237	4.13485e-05
ENSSSCG00000023215	MAOB	4.71075	1.32282e-06
ENSSSCG00000001832	ACAN	4.69385	1.61456e-12
ENSSSCG00000011740	SERPINI1	4.68917	1.16148e-19
ENSSSCG00000013041	FERMT3	4.68741	0.000209075
ENSSSCG00000013344	ANO5	4.68665	6.70081e-08
ENSSSCG00000021906	SYT7	4.68393	9.40737e-05
ENSSSCG00000015753	ANGPT2	4.67517	4.92341e-05
ENSSSCG00000039419	SLCO4A1	4.67291	5.38549e-24
ENSSSCG00000008737	C1QTNF7	4.64066	5.53971e-10
ENSSSCG00000003633	TEKT2	4.61873	9.84164e-11
ENSSSCG00000017569	CHAD	4.61707	3.31567e-13
ENSSSCG00000016589	LRRC4	4.6087	7.81251e-12
ENSSSCG00000000573	KCNJ8	4.56652	0.000850377
ENSSSCG00000025777	ESR1	4.55838	6.91147e-14
ENSSSCG00000022592	FIBIN	4.55152	5.22104e-16
ENSSSCG00000003069	KCNN4	4.54813	4.4524e-11
ENSSSCG00000007358	EMILIN3	4.53877	3.76248e-06
ENSSSCG00000016855	FYB1	4.53514	0.00384654
ENSSSCG00000037835	TRIM7	4.53352	2.03727e-10
ENSSSCG00000012551	RNF128	4.52428	0.00184632
ENSSSCG00000016997	FGF18	4.5237	8.20386e-17
ENSSSCG00000011397	SLC38A3	4.50864	0.000189005
ENSSSCG00000006911	TGFBR3	4.50262	1.85294e-41
ENSSSCG00000001439	GPSM3	4.49547	0.00693235
ENSSSCG00000017868	NA	4.48287	1.04805e-12
ENSSSCG00000002954	SPINT2	4.4728	3.6209e-05
ENSSSCG00000025686	KMO	4.46893	0.00834368
ENSSSCG00000008725	CYTL1	4.46846	0.00344985
ENSSSCG00000000291	GPR84	4.46831	1.12799e-05
ENSSSCG00000035293	NA	4.45783	1.14913e-07
ENSSSCG00000011511	FRMD4B	4.45154	1.1663e-20
ENSSSCG00000013425	MISP	4.44613	1.04728e-08
ENSSSCG00000016548	NA	4.43798	0.00826552
ENSSSCG00000013418	CFD	4.41205	9.45704e-13
ENSSSCG00000038562	RND1	4.40342	3.32746e-16
ENSSSCG00000036787	APOLD1	4.40248	9.94012e-07
ENSSSCG00000011131	PRKCQ	4.39853	0.0038031
ENSSSCG00000032057	EPHX4	4.39497	1.82183e-24
ENSSSCG00000006171	CRISPLD1	4.38463	1.10139e-12
ENSSSCG00000024954	FGF1	4.35155	7.0885e-08
ENSSSCG00000025308	IL17D	4.34114	1.43267e-35
ENSSSCG00000036438	GPX3	4.33225	6.12839e-10
ENSSSCG00000001867	PSTPIP1	4.332	5.87769e-21
ENSSSCG00000040272	TTC29	4.32924	1.74259e-11
ENSSSCG00000007146	SIGLEC1	4.3238	0.00320938
ENSSSCG00000017938	YBX2	4.3195	4.57841e-11
ENSSSCG00000012658	RAB33A	4.31483	0.000776393
ENSSSCG00000029388	PDE2A	4.3144	5.86354e-05
ENSSSCG00000004781	NA	4.3123	2.59414e-09
ENSSSCG00000013382	PLEKHA7	4.30983	4.94993e-08
ENSSSCG00000013598	KANK3	4.29947	6.76716e-09
ENSSSCG00000011014	BAMBI	4.29654	8.20386e-17
ENSSSCG00000038783	IGFBP3	4.26048	0.000346149
ENSSSCG00000003374	ESPN	4.23835	8.09871e-05
ENSSSCG00000022060	RASSF10	4.21334	3.7955e-06
ENSSSCG00000005994	SNTB1	4.2108	6.247e-09
ENSSSCG00000023537	SYT8	4.20471	0.000307867
ENSSSCG00000033482	NA	4.20255	3.79042e-05
ENSSSCG00000000732	CRACR2A	4.2021	2.59563e-06
ENSSSCG00000032156	GPR146	4.1985	5.33504e-14
ENSSSCG00000037270	TCTEX1D4	4.18633	4.84633e-08
ENSSSCG00000002028	CMTM5	4.17905	0.000318538
ENSSSCG00000007901	CIITA	4.17446	0.000344424
ENSSSCG00000021259	CDA	4.17217	1.44297e-28
ENSSSCG00000001440	NOTCH4	4.16046	0.000604658
ENSSSCG00000024802	MACC1	4.15279	3.16236e-11
ENSSSCG00000016431	GALNTL5	4.15015	0.000455103
ENSSSCG00000031874	REM2	4.14475	5.49818e-05
ENSSSCG00000004332	BACH2	4.14462	7.7908e-13
ENSSSCG00000011570	IRAK2	4.14415	3.09111e-21
ENSSSCG00000002632	SLC28A1	4.12865	2.89396e-18
ENSSSCG00000031262	TXNIP	4.12154	8.86923e-12
ENSSSCG00000036044	NA	4.1162	7.51979e-08
ENSSSCG00000022206	UOX	4.11056	0.00100684
ENSSSCG00000040388	ZBTB46	4.10837	9.73206e-26
ENSSSCG00000016784	ANKH	4.1056	1.44531e-61
ENSSSCG00000011670	PXYLP1	4.0793	1.48627e-16
ENSSSCG00000039998	CLIC2	4.07895	2.39614e-40
ENSSSCG00000038080	EMCN	4.07411	0.00842491
ENSSSCG00000000688	LAG3	4.06665	8.40228e-05
ENSSSCG00000013403	GALNT18	4.06486	3.38125e-14
ENSSSCG00000036883	FABP3	4.06362	7.46081e-06
ENSSSCG00000024914	NA	4.05865	2.55937e-12
ENSSSCG00000036553	SAMD12	4.03408	7.27294e-05
ENSSSCG00000006542	KCNN3	4.03141	0.00773509
ENSSSCG00000007115	THBD	4.02973	6.26917e-11
ENSSSCG00000006335	RGS4	4.02588	1.23394e-05
ENSSSCG00000008648	RSAD2	3.98724	1.02522e-05
ENSSSCG00000024669	NA	3.95624	7.90841e-34
ENSSSCG00000029592	GPRC5A	3.94993	4.46704e-28
ENSSSCG00000012531	NA	3.94296	9.09829e-06
ENSSSCG00000037846	ACOXL	3.93632	0.00611409
ENSSSCG00000012790	ARHGAP4	3.931	0.0074505
ENSSSCG00000006737	IGSF3	3.92571	5.55772e-07
ENSSSCG00000000492	LYZ	3.92422	1.23534e-07
ENSSSCG00000000893	AMDHD1	3.9144	5.49277e-05
ENSSSCG00000010370	NA	3.91339	3.49888e-24
ENSSSCG00000002764	SMPD3	3.90917	0.00696727
ENSSSCG00000013551	C3	3.90374	6.99791e-09
ENSSSCG00000015823	NA	3.90095	2.54805e-17
ENSSSCG00000010627	PDCD4	3.88926	6.62246e-17
ENSSSCG00000016838	RANBP3L	3.88194	2.94983e-10
ENSSSCG00000000067	CHADL	3.87715	0.000450473
ENSSSCG00000034323	HOTAIRM1_4	3.8705	0.00359593
ENSSSCG00000017376	MEOX1	3.87004	3.08376e-08
ENSSSCG00000014428	HTR4	3.85631	0.00251413
ENSSSCG00000004511	NA	3.84615	0.000264907
ENSSSCG00000014441	CSF1R	3.84295	0.000294221
ENSSSCG00000013313	PRRG4	3.83748	4.37866e-13
ENSSSCG00000006687	ITGA10	3.83356	2.6241e-27
ENSSSCG00000037530	NA	3.82955	4.49581e-08
ENSSSCG00000033412	B4GALNT3	3.82676	4.49395e-14
ENSSSCG00000034972	CNIH3	3.82554	5.02976e-09
ENSSSCG00000040282	NA	3.81599	2.17445e-05
ENSSSCG00000003081	CEACAM16	3.81442	1.42218e-05
ENSSSCG00000021917	HIPK4	3.80944	3.38123e-05
ENSSSCG00000003006	CYP2B6	3.77866	0.000199609
ENSSSCG00000036772	CAMTA1	3.77813	1.30121e-05
ENSSSCG00000026943	MRAP2	3.77594	0.00439504
ENSSSCG00000003147	CA11	3.76979	2.06356e-11
ENSSSCG00000022445	TEX12	3.75412	0.000341085
ENSSSCG00000005609	GARNL3	3.7499	3.36818e-09
ENSSSCG00000015083	NA	3.72987	2.53208e-24
ENSSSCG00000037098	C19orf81	3.72965	0.000396251
ENSSSCG00000006987	SLC7A2	3.72224	4.67219e-10
ENSSSCG00000029715	OLFM1	3.71949	2.6241e-27
ENSSSCG00000034943	GDF6	3.70771	1.55629e-09
ENSSSCG00000038167	NA	3.70749	0.00167838
ENSSSCG00000010101	P2RX6	3.70061	4.56851e-07
ENSSSCG00000018700	RNase_MRP	3.6847	0.000335053
ENSSSCG00000039182	C11orf96	3.68112	1.43166e-09
ENSSSCG00000022429	KAZALD1	3.67594	1.96036e-09
ENSSSCG00000012138	ACE2	3.67388	0.000923964
ENSSSCG00000037318	TRABD2B	3.66842	2.40511e-11
ENSSSCG00000005480	NA	3.66476	0.00040735
ENSSSCG00000029656	NDP	3.66103	3.90623e-10
ENSSSCG00000014561	NLRP6	3.65996	0.00355603
ENSSSCG00000012265	CHST7	3.65687	1.61255e-12
ENSSSCG00000002637	NA	3.6565	7.55737e-06
ENSSSCG00000035419	RARRES2	3.6383	5.49355e-13
ENSSSCG00000007607	KPNA7	3.62528	0.00428923
ENSSSCG00000033392	SCML4	3.61273	1.05988e-05
ENSSSCG00000038965	ARC	3.59494	4.33505e-05
ENSSSCG00000009322	SLC46A3	3.58718	9.31148e-15
ENSSSCG00000022361	NA	3.58349	2.13804e-11
ENSSSCG00000012266	SLC9A7	3.57193	3.26578e-07
ENSSSCG00000036647	SPIN4	3.56334	0.00179249
ENSSSCG00000031244	GAP43	3.55819	2.60019e-07
ENSSSCG00000030655	MAMDC2	3.55616	7.71776e-15
ENSSSCG00000015784	ACSL1	3.55519	1.45317e-26
ENSSSCG00000016216	TUBA4A	3.55184	8.66076e-12
ENSSSCG00000000090	CBX7	3.5507	1.30144e-18
ENSSSCG00000017101	ADCY2	3.54965	3.35277e-08
ENSSSCG00000005446	EPB41L4B	3.54293	2.06508e-06
ENSSSCG00000002297	RDH12	3.54072	0.00374416
ENSSSCG00000031940	GAS2	3.52623	1.11804e-10
ENSSSCG00000033702	SBSN	3.52019	3.29067e-06
ENSSSCG00000033337	ARHGDIB	3.50374	7.731e-07
ENSSSCG00000015413	FGL2	3.49059	0.00308839
ENSSSCG00000004759	SPINT1	3.48567	4.72278e-06
ENSSSCG00000001427	C4A	3.48436	3.89618e-07
ENSSSCG00000016848	EGFLAM	3.48259	3.85708e-06
ENSSSCG00000012528	BEX3	3.47997	1.27788e-14
ENSSSCG00000007603	NPTX2	3.47604	0.000232738
ENSSSCG00000033765	PCDHGA3	3.47396	4.58823e-17
ENSSSCG00000040575	ISG15	3.4723	1.16958e-07
ENSSSCG00000014395	PCDH12	3.45743	0.000949322
ENSSSCG00000022999	ZNF232	3.44859	0.00395002
ENSSSCG00000004202	SAMD3	3.44514	1.21918e-07
ENSSSCG00000024431	ATG9B	3.43588	0.00151379
ENSSSCG00000006587	PGLYRP4	3.43072	7.24997e-07
ENSSSCG00000013393	SPON1	3.42661	3.94672e-09
ENSSSCG00000009169	SLC39A8	3.4245	2.03897e-15
ENSSSCG00000032251	MAFB	3.42219	0.000199719
ENSSSCG00000032708	Metazoa_SRP	3.41924	0.000938245
ENSSSCG00000030681	MYBPH	3.40635	0.000564834
ENSSSCG00000008029	BAIAP3	3.39905	0.00967241
ENSSSCG00000038407	5_8S_rRNA	3.38928	1.16275e-07
ENSSSCG00000034167	SLC5A3	3.38394	1.29588e-15
ENSSSCG00000031407	STKLD1	3.37906	5.34519e-11
ENSSSCG00000004322	ANKRD6	3.37806	0.0041247
ENSSSCG00000017956	CD68	3.36676	0.000185439
ENSSSCG00000038844	SMIM5	3.36166	0.00103323
ENSSSCG00000013310	C11orf91	3.34908	7.28748e-06
ENSSSCG00000031384	PCDHGA2	3.346	1.04986e-49
ENSSSCG00000000717	KCNA6	3.3426	2.00471e-12
ENSSSCG00000014034	N4BP3	3.33501	3.89045e-12
ENSSSCG00000003968	RIMKLA	3.33268	0.00189193
ENSSSCG00000038774	MAPK13	3.31782	2.95445e-10
ENSSSCG00000015617	G0S2	3.31332	0.000156731
ENSSSCG00000017257	ABCA9	3.30724	3.32288e-06
ENSSSCG00000024018	SLC16A3	3.30527	6.55301e-11
ENSSSCG00000033648	NA	3.29174	4.19999e-08
ENSSSCG00000040581	CISH	3.28769	9.90755e-18
ENSSSCG00000013387	NA	3.28577	1.82618e-05
ENSSSCG00000006001	ENPP2	3.27628	0.000561845
ENSSSCG00000038545	C10orf105	3.27032	0.00566828
ENSSSCG00000028777	MYLK4	3.26551	5.06238e-05
ENSSSCG00000035355	F2R	3.26326	1.02069e-16
ENSSSCG00000018044	ALDH3A1	3.259	1.37335e-08
ENSSSCG00000014321	KLHL3	3.24947	1.35804e-07
ENSSSCG00000017759	ALDOC	3.24388	9.44245e-16
ENSSSCG00000011386	MST1	3.24365	8.88639e-16
ENSSSCG00000008838	LNX1	3.23656	3.39521e-56
ENSSSCG00000040616	SNORA21	3.23288	5.72087e-08
ENSSSCG00000023328	GPM6A	3.23169	0.00982939
ENSSSCG00000039774	NA	3.23076	3.08188e-13
ENSSSCG00000015362	TSPAN13	3.22661	2.05392e-05
ENSSSCG00000026517	CALML4	3.21334	0.000325325
ENSSSCG00000016617	WNT16	3.21018	0.00216271
ENSSSCG00000037284	CCDC85C	3.20853	1.52314e-09
ENSSSCG00000030309	NDRG2	3.20797	5.0297e-17
ENSSSCG00000009283	TNFRSF19	3.20292	3.10561e-07
ENSSSCG00000014156	ARRDC3	3.19746	1.75195e-23
ENSSSCG00000017036	CCNJL	3.19313	0.000318247
ENSSSCG00000026981	MRPS6	3.19127	4.695e-31
ENSSSCG00000017879	SPNS2	3.18363	0.00943852
ENSSSCG00000012519	GPRASP1	3.16989	2.36973e-17
ENSSSCG00000008617	FAM49A	3.16875	1.43267e-12
ENSSSCG00000036977	NA	3.147	8.88758e-09
ENSSSCG00000010755	PTPRE	3.14482	3.34814e-05
ENSSSCG00000003017	TGFB1	3.14079	1.21308e-26
ENSSSCG00000017915	VMO1	3.13656	0.000423117
ENSSSCG00000027826	NA	3.12804	0.00105323
ENSSSCG00000002902	ATP4A	3.12288	0.000110129
ENSSSCG00000014570	NRIP3	3.12215	2.14992e-05
ENSSSCG00000013296	SLC1A2	3.11746	0.0068273
ENSSSCG00000003848	LRP8	3.10883	2.37371e-26
ENSSSCG00000015383	RAPGEF5	3.10726	0.00862062
ENSSSCG00000032562	TMC6	3.10078	1.36147e-05
ENSSSCG00000038153	PACRG	3.10051	0.000491344
ENSSSCG00000030359	ARHGEF3	3.0951	1.14713e-13
ENSSSCG00000012669	ARHGAP36	3.09214	1.4668e-06
ENSSSCG00000010212	NA	3.09205	5.94577e-06
ENSSSCG00000009929	TRPV4	3.09185	1.90266e-08
ENSSSCG00000005490	WHRN	3.08925	6.85777e-05
ENSSSCG00000012415	NAP1L2	3.08223	0.00665441
ENSSSCG00000007602	BAIAP2L1	3.07459	9.37357e-13
ENSSSCG00000009554	GRTP1	3.07409	2.44358e-06
ENSSSCG00000030256	ZNF790	3.06944	0.00328551
ENSSSCG00000033849	CD37	3.06557	0.000567825
ENSSSCG00000017778	DHRS13	3.06554	1.27646e-05
ENSSSCG00000010561	TLX1	3.06035	0.000903133
ENSSSCG00000029227	LDB2	3.05998	2.71559e-05
ENSSSCG00000008953	CXCL8	3.05364	0.00895077
ENSSSCG00000021596	KCNA5	3.04774	1.28163e-07
ENSSSCG00000029296	FOXC2	3.04628	7.29236e-18
ENSSSCG00000028814	SOD3	3.04586	2.17212e-16
ENSSSCG00000004087	CCDC170	3.03646	5.12388e-16
ENSSSCG00000024223	ARHGEF16	3.03545	0.00024074
ENSSSCG00000031346	CMKLR1	3.03398	3.58804e-08
ENSSSCG00000013294	LDLRAD3	3.03134	3.26578e-07
ENSSSCG00000022312	RHPN2	3.03112	0.000691402
ENSSSCG00000036261	CROCC2	3.03001	0.00338719
ENSSSCG00000023526	RAPGEF3	3.02897	3.93047e-12
ENSSSCG00000036747	WAS	3.02597	0.00111269
ENSSSCG00000014852	ARRB1	3.01894	2.83929e-19
ENSSSCG00000008898	NA	3.00047	6.88044e-08
ENSSSCG00000036060	RRAD	2.99934	5.2439e-06
ENSSSCG00000000699	LPAR5	2.99914	0.00401281
ENSSSCG00000040219	NA	2.99224	6.56286e-07
ENSSSCG00000015955	ITGA6	2.98238	2.05316e-11
ENSSSCG00000031866	TIMP3	2.97659	5.29732e-10
ENSSSCG00000032250	SRRM3	2.97475	2.03474e-11
ENSSSCG00000006391	ATP1A2	2.96645	0.004941
ENSSSCG00000001076	RNF144B	2.96638	3.97954e-11
ENSSSCG00000009584	SEMA4D	2.96531	6.90838e-14
ENSSSCG00000039651	SLC2A5	2.96317	1.15028e-06
ENSSSCG00000011161	NA	2.96171	0.0039742
ENSSSCG00000033015	B3GNT7	2.94817	9.49729e-11
ENSSSCG00000014349	TMEM173	2.93998	2.31446e-07
ENSSSCG00000016665	BMPER	2.93868	0.000318524
ENSSSCG00000013273	CHST1	2.93532	0.00661119
ENSSSCG00000018047	FAM83G	2.93456	4.4121e-15
ENSSSCG00000012136	PIR	2.9227	8.22539e-14
ENSSSCG00000015223	DDX25	2.91645	1.59119e-10
ENSSSCG00000025021	NA	2.91581	1.44447e-07
ENSSSCG00000006810	KCNC4	2.91538	1.0336e-05
ENSSSCG00000003584	THEMIS2	2.91125	0.00655145
ENSSSCG00000010962	FRMD3	2.88883	0.000839989
ENSSSCG00000005584	CRB2	2.88521	0.00345128
ENSSSCG00000025992	NA	2.87072	0.00274877
ENSSSCG00000027855	SOCS1	2.86602	1.52642e-13
ENSSSCG00000001873	CSPG4	2.85989	8.33285e-06
ENSSSCG00000013916	COMP	2.85691	1.56815e-07
ENSSSCG00000007665	NA	2.85205	0.00527443
ENSSSCG00000024791	NA	2.84985	2.69804e-11
ENSSSCG00000003344	VWA1	2.83922	4.37064e-14
ENSSSCG00000004049	ACAT2	2.83469	1.69657e-20
ENSSSCG00000029503	F7	2.82972	1.68077e-07
ENSSSCG00000017754	NA	2.82944	0.0022232
ENSSSCG00000037652	NA	2.81445	0.000752094
ENSSSCG00000039966	NXPH4	2.79866	1.71731e-11
ENSSSCG00000009293	NA	2.79296	1.28872e-07
ENSSSCG00000008397	EFEMP1	2.79266	0.0019175
ENSSSCG00000040698	PRR7	2.79202	1.2184e-06
ENSSSCG00000004573	NA	2.78971	4.37034e-05
ENSSSCG00000032831	BRI3BP	2.78937	8.49584e-17
ENSSSCG00000009239	NA	2.78147	0.00255057
ENSSSCG00000040351	NA	2.78107	0.0068033
ENSSSCG00000017255	ABCA5	2.77903	1.81941e-08
ENSSSCG00000016259	FBXO36	2.77442	0.00153412
ENSSSCG00000008034	NOXO1	2.76783	0.000661728
ENSSSCG00000012481	TSPAN6	2.76593	8.39357e-13
ENSSSCG00000040608	AKR1B1	2.7597	1.04026e-13
ENSSSCG00000033727	GPX1	2.7579	6.01388e-26
ENSSSCG00000001964	NPAS3	2.75449	0.00326244
ENSSSCG00000000261	IGFBP6	2.75219	6.86462e-15
ENSSSCG00000022230	CD9	2.74607	1.13248e-16
ENSSSCG00000035879	NA	2.74386	0.000739909
ENSSSCG00000013869	CPAMD8	2.73949	4.4382e-08
ENSSSCG00000003592	SDC3	2.73477	1.49155e-06
ENSSSCG00000003539	GRHL3	2.72601	4.65787e-06
ENSSSCG00000015570	IVNS1ABP	2.72411	1.3901e-19
ENSSSCG00000001203	ZSCAN9	2.71847	8.54302e-10
ENSSSCG00000037792	COX7A1	2.71528	1.56865e-11
ENSSSCG00000018682	SCARNA2	2.71027	0.00406183
ENSSSCG00000026585	PROCR	2.70507	3.09111e-21
ENSSSCG00000003491	AKR7A2	2.70353	1.97641e-21
ENSSSCG00000011556	NA	2.69963	0.00019746
ENSSSCG00000038055	CORO1A	2.69933	4.60671e-05
ENSSSCG00000001872	LINGO1	2.69698	6.63735e-09
ENSSSCG00000029458	SLC16A2	2.69624	7.93569e-08
ENSSSCG00000013934	CILP2	2.69391	1.20178e-07
ENSSSCG00000006688	ANKRD35	2.69246	7.9953e-12
ENSSSCG00000016725	NA	2.68449	1.15964e-09
ENSSSCG00000026339	NA	2.68416	0.000848596
ENSSSCG00000003921	ZSWIM5	2.67535	1.68921e-08
ENSSSCG00000025141	PCDHGB1	2.67251	3.63759e-06
ENSSSCG00000000567	SOX5	2.6441	9.91842e-08
ENSSSCG00000000915	DCN	2.64142	2.22249e-14
ENSSSCG00000023969	ACER1	2.63745	1.4714e-05
ENSSSCG00000026318	NETO2	2.63309	0.00611409
ENSSSCG00000011812	TPRG1	2.62056	1.21982e-07
ENSSSCG00000007052	FERMT1	2.61863	0.0011182
ENSSSCG00000002688	PLCG2	2.61522	2.50453e-06
ENSSSCG00000034213	ACER2	2.61146	2.00099e-10
ENSSSCG00000016792	RETREG1	2.60749	3.68154e-08
ENSSSCG00000007528	PHACTR3	2.58755	0.00275621
ENSSSCG00000029521	CD82	2.58643	2.31046e-09
ENSSSCG00000037914	IL17RB	2.58111	0.00179679
ENSSSCG00000002669	CRISPLD2	2.57362	0.000206685
ENSSSCG00000037416	CLIC5	2.5711	0.00175016
ENSSSCG00000018029	NA	2.56484	3.56871e-18
ENSSSCG00000017749	NA	2.56283	1.1437e-07
ENSSSCG00000012276	SYN1	2.56268	4.86932e-06
ENSSSCG00000026113	ZBTB20	2.56183	2.40581e-17
ENSSSCG00000005094	TMEM30B	2.55385	5.97341e-11
ENSSSCG00000008307	SFXN5	2.55373	4.64715e-10
ENSSSCG00000028964	PIM2	2.55209	8.72205e-13
ENSSSCG00000033214	GNMT	2.54743	0.000243339
ENSSSCG00000036746	RASL10B	2.54727	2.62818e-05
ENSSSCG00000015135	SORL1	2.54531	0.00196564
ENSSSCG00000040228	NA	2.54529	5.88369e-05
ENSSSCG00000037065	EMP2	2.54349	6.62246e-17
ENSSSCG00000025224	NA	2.54224	7.01979e-07
ENSSSCG00000017934	CLDN7	2.54112	0.000194491
ENSSSCG00000027525	DHCR24	2.53953	1.98246e-08
ENSSSCG00000000853	NT5DC3	2.5345	0.00173768
ENSSSCG00000038579	DKKL1	2.53134	2.70654e-10
ENSSSCG00000017643	SEPT4	2.52973	3.17395e-06
ENSSSCG00000029230	ECM1	2.52813	4.33122e-09
ENSSSCG00000039797	APCDD1	2.52788	3.38049e-07
ENSSSCG00000017265	AXIN2	2.52622	9.88557e-11
ENSSSCG00000012332	WNK3	2.52323	0.000102331
ENSSSCG00000015237	FLI1	2.52048	1.23944e-08
ENSSSCG00000032424	NUDT16	2.52032	2.31333e-12
ENSSSCG00000001700	SLC29A1	2.51903	1.60406e-17
ENSSSCG00000005620	SH2D3C	2.51586	0.00331931
ENSSSCG00000010325	KCNMA1	2.51144	9.6096e-15
ENSSSCG00000004902	RNF152	2.51044	1.38829e-10
ENSSSCG00000022925	NA	2.49705	1.30172e-21
ENSSSCG00000005992	SHAS2	2.49125	0.000183517
ENSSSCG00000011813	P3H2	2.48809	8.43209e-08
ENSSSCG00000014540	NA	2.48216	4.07052e-18
ENSSSCG00000016976	ZNF366	2.48179	0.0022627
ENSSSCG00000011538	LMCD1	2.48048	0.00195122
ENSSSCG00000027607	IER3	2.47644	6.21383e-21
ENSSSCG00000024873	PCDHB6	2.46784	2.4646e-14
ENSSSCG00000035243	RAB27B	2.46476	3.8152e-07
ENSSSCG00000031565	NA	2.4605	0.000800202
ENSSSCG00000006530	EFNA1	2.45851	1.12853e-09
ENSSSCG00000039760	PRR16	2.45784	7.08199e-10
ENSSSCG00000011326	PTH1R	2.45574	3.34858e-05
ENSSSCG00000013237	SPI1	2.45164	1.18529e-05
ENSSSCG00000016618	CPED1	2.44945	4.05548e-11
ENSSSCG00000027852	NA	2.44657	1.46652e-08
ENSSSCG00000012985	LTBP3	2.44651	2.87991e-11
ENSSSCG00000013004	TM7SF2	2.44382	0.00504482
ENSSSCG00000001834	MFGE8	2.44119	1.90708e-07
ENSSSCG00000023187	NA	2.44045	0.000962344
ENSSSCG00000024644	CIDEA	2.43843	0.000362885
ENSSSCG00000016381	SNED1	2.43677	2.43101e-05
ENSSSCG00000023796	NA	2.43226	0.000853441
ENSSSCG00000003455	FHAD1	2.43024	0.00794611
ENSSSCG00000006059	NCALD	2.4279	0.0003832
ENSSSCG00000011077	NA	2.42714	0.000151965
ENSSSCG00000015935	CCDC173	2.42494	0.000159396
ENSSSCG00000040010	BCL2A1	2.42454	4.0045e-06
ENSSSCG00000036411	ACOT13	2.42407	1.00424e-12
ENSSSCG00000011133	PFKFB3	2.42243	1.24353e-10
ENSSSCG00000006337	HSD17B7	2.41849	7.06632e-11
ENSSSCG00000034720	IQCK	2.41348	0.000734776
ENSSSCG00000017131	FN3K	2.41061	7.74933e-06
ENSSSCG00000009676	ZNF395	2.40866	5.85839e-21
ENSSSCG00000026583	TLR1	2.39728	0.000435333
ENSSSCG00000021414	NA	2.39522	1.70227e-05
ENSSSCG00000000401	GLS2	2.3938	4.45858e-06
ENSSSCG00000022609	WWP2	2.39149	0.000107595
ENSSSCG00000037598	SNX10	2.39111	0.00303715
ENSSSCG00000015197	SPA17	2.39002	0.000125133
ENSSSCG00000022989	ZNF704	2.38999	2.17229e-10
ENSSSCG00000008123	ARID5A	2.38889	1.29046e-11
ENSSSCG00000031514	CCDC28B	2.37925	2.96036e-13
ENSSSCG00000017761	UNC119	2.37856	2.66111e-13
ENSSSCG00000011358	TREX1	2.36868	2.99917e-09
ENSSSCG00000014985	MMP3	2.36498	2.62373e-06
ENSSSCG00000002709	NA	2.36235	1.07693e-13
ENSSSCG00000040837	NA	2.35082	4.02644e-08
ENSSSCG00000016851	OSMR	2.34712	2.27064e-08
ENSSSCG00000003157	LIN7B	2.34658	1.75052e-08
ENSSSCG00000039613	SVIP	2.34564	0.000259817
ENSSSCG00000010446	STAMBPL1	2.34224	6.81493e-08
ENSSSCG00000014581	TUB	2.3422	1.37344e-10
ENSSSCG00000006383	VANGL2	2.33971	0.00237395
ENSSSCG00000040159	NA	2.33953	2.52993e-10
ENSSSCG00000022504	CDON	2.33741	3.696e-11
ENSSSCG00000010522	ANKRD2	2.33511	1.52251e-05
ENSSSCG00000026387	REEP6	2.32311	0.00103972
ENSSSCG00000032242	NA	2.32174	5.68804e-11
ENSSSCG00000035189	NA	2.32032	0.00810755
ENSSSCG00000028063	TACC2	2.31843	6.12977e-12
ENSSSCG00000030597	HAPLN3	2.31512	0.000638685
ENSSSCG00000035267	NA	2.31511	6.51139e-07
ENSSSCG00000029796	KBTBD11	2.31364	9.05115e-05
ENSSSCG00000022045	NA	2.31186	4.91044e-07
ENSSSCG00000022998	PKIG	2.31055	4.81401e-13
ENSSSCG00000034308	LRMDA	2.30501	3.01692e-08
ENSSSCG00000040839	NA	2.3017	0.00131382
ENSSSCG00000027144	LMNTD1	2.29529	1.19514e-07
ENSSSCG00000011884	HCLS1	2.29466	2.23219e-15
ENSSSCG00000026919	snoU89	2.29447	2.64462e-07
ENSSSCG00000037278	NA	2.2919	0.0060414
ENSSSCG00000040793	CTSD	2.28914	1.40617e-09
ENSSSCG00000005512	C5	2.28566	2.38816e-05
ENSSSCG00000000778	CPNE8	2.28399	2.42463e-18
ENSSSCG00000017232	SLC9A3R1	2.28297	8.77755e-13
ENSSSCG00000038141	TICAM2	2.27919	1.94339e-17
ENSSSCG00000023166	LINC02581	2.27068	0.000707107
ENSSSCG00000003755	MCOLN2	2.26952	1.74545e-08
ENSSSCG00000009410	RUBCNL	2.26438	0.00152514
ENSSSCG00000002274	HSPA2	2.26434	4.14609e-13
ENSSSCG00000033546	UBXN11	2.26034	1.31058e-05
ENSSSCG00000027745	ABCG1	2.25974	0.00484401
ENSSSCG00000013181	SERPING1	2.25755	1.19116e-06
ENSSSCG00000021326	PCDHGA8	2.25414	0.000141699
ENSSSCG00000003148	DBP	2.25252	9.25336e-09
ENSSSCG00000006082	MATN2	2.2487	5.6315e-09
ENSSSCG00000028210	NT5C	2.24779	3.58342e-10
ENSSSCG00000010702	PLEKHA1	2.24614	4.25652e-17
ENSSSCG00000010959	NTRK2	2.24487	0.00200325
ENSSSCG00000016295	NGEF	2.24322	5.80593e-07
ENSSSCG00000033662	NA	2.24137	0.000945384
ENSSSCG00000033462	NA	2.24056	0.00620538
ENSSSCG00000003988	NA	2.23825	0.00616623
ENSSSCG00000032937	NA	2.23383	1.67179e-13
ENSSSCG00000015368	HDAC9	2.23104	1.67055e-07
ENSSSCG00000001091	KIAA0319	2.22545	0.0088848
ENSSSCG00000023273	SH3YL1	2.22033	3.5207e-05
ENSSSCG00000027827	GALE	2.21734	0.000166561
ENSSSCG00000010816	TGFB2	2.21354	2.11046e-07
ENSSSCG00000035715	GCH1	2.21009	3.61433e-14
ENSSSCG00000013385	INSC	2.20768	0.00888098
ENSSSCG00000033537	NA	2.20584	0.000721355
ENSSSCG00000018081	ATP6	2.19104	4.07213e-13
ENSSSCG00000013303	ABTB2	2.18807	0.00243751
ENSSSCG00000025770	ST6GAL1	2.18807	1.19964e-09
ENSSSCG00000016140	FZD5	2.18722	7.95552e-07
ENSSSCG00000008261	HK2	2.18627	2.0264e-09
ENSSSCG00000032327	TMEM169	2.18623	0.000114724
ENSSSCG00000040913	NA	2.18585	3.50884e-06
ENSSSCG00000026330	GIP	2.18549	0.0019059
ENSSSCG00000004520	MAPK4	2.18527	0.00180248
ENSSSCG00000006247	PLAG1	2.18369	1.35067e-12
ENSSSCG00000007823	ZKSCAN2	2.17942	2.57133e-12
ENSSSCG00000013276	PRDM11	2.17769	0.000138369
ENSSSCG00000012295	MAGIX	2.17039	8.82024e-05
ENSSSCG00000034440	MMP28	2.16834	3.62082e-05
ENSSSCG00000014448	ARSI	2.16681	0.00451354
ENSSSCG00000001486	LRRC1	2.16527	2.04828e-05
ENSSSCG00000037274	NA	2.15732	3.77411e-22
ENSSSCG00000006842	NA	2.15725	0.000173589
ENSSSCG00000006579	S100A3	2.1572	0.000273365
ENSSSCG00000009050	INPP4B	2.15595	1.99087e-05
ENSSSCG00000016850	LIFR	2.15321	2.06573e-06
ENSSSCG00000035387	ZNF550	2.14854	2.06385e-11
ENSSSCG00000017389	RAMP2	2.14431	1.27993e-05
ENSSSCG00000009565	GAS6	2.14322	1.66729e-11
ENSSSCG00000009426	CCDC122	2.13687	7.06198e-07
ENSSSCG00000034144	NA	2.13558	4.55057e-05
ENSSSCG00000017068	FAXDC2	2.13418	0.000613307
ENSSSCG00000018084	ND3	2.13042	2.12278e-21
ENSSSCG00000032622	PPP3CC	2.12551	2.06225e-16
ENSSSCG00000029268	TOPAZ1	2.11857	1.22541e-06
ENSSSCG00000038991	S100A13	2.11805	7.24143e-09
ENSSSCG00000021205	STK26	2.11763	2.43978e-06
ENSSSCG00000000675	C1R	2.11669	2.88089e-06
ENSSSCG00000002927	LRFN3	2.1114	4.90698e-05
ENSSSCG00000034027	ZNF544	2.10899	7.65447e-08
ENSSSCG00000016900	ESM1	2.10717	0.00815343
ENSSSCG00000016872	HMGCS1	2.1006	1.43322e-05
ENSSSCG00000014224	SEMA6A	2.09741	1.36207e-05
ENSSSCG00000015235	ETS1	2.09622	2.00286e-37
ENSSSCG00000012375	DLG3	2.09527	1.30047e-07
ENSSSCG00000039873	DCXR	2.08857	5.01909e-07
ENSSSCG00000000939	ACSS3	2.08766	8.1352e-05
ENSSSCG00000039663	TWSG1	2.08722	1.58304e-10
ENSSSCG00000010468	CPEB3	2.08692	2.04841e-11
ENSSSCG00000000436	PIP4K2C	2.08615	2.14519e-05
ENSSSCG00000023178	BATF2	2.07644	0.00969038
ENSSSCG00000022236	FOLR1	2.07163	6.77451e-05
ENSSSCG00000040607	MAF	2.06933	0.0016717
ENSSSCG00000022029	RAP1GAP	2.06765	0.00240581
ENSSSCG00000008577	DNAJC27	2.06648	1.44606e-14
ENSSSCG00000010735	LHPP	2.06541	4.4524e-11
ENSSSCG00000038941	SNAPC5	2.06364	4.00746e-05
ENSSSCG00000014258	NA	2.06294	3.51806e-09
ENSSSCG00000005657	PKN3	2.05823	0.000597841
ENSSSCG00000035940	SPSB1	2.05641	1.35584e-24
ENSSSCG00000040013	MTUS1	2.0555	0.000102022
ENSSSCG00000031474	PTK6	2.04973	7.70158e-08
ENSSSCG00000029160	NA	2.0491	7.01693e-18
ENSSSCG00000018032	TRPV2	2.04761	7.06289e-05
ENSSSCG00000009422	TSC22D1	2.04227	1.07097e-08
ENSSSCG00000038439	PRX	2.04036	1.84395e-09
ENSSSCG00000038594	SDC4	2.03984	1.9533e-10
ENSSSCG00000003980	EXO5	2.03787	3.54726e-10
ENSSSCG00000022204	AGRN	2.03628	9.81356e-05
ENSSSCG00000023229	ETV5	2.03622	0.00103719
ENSSSCG00000030581	VGLL4	2.03421	7.00813e-08
ENSSSCG00000016782	FAM105A	2.0335	0.000675879
ENSSSCG00000037483	RFTN2	2.0242	1.30406e-07
ENSSSCG00000013043	MACROD1	2.02344	5.23731e-07
ENSSSCG00000035601	HAS3	2.02338	0.000564846
ENSSSCG00000011928	CCDC80	2.02077	0.00111317
ENSSSCG00000029186	SEZ6L2	2.01885	7.19827e-05
ENSSSCG00000016707	HOXA1	2.01882	2.87179e-10
ENSSSCG00000028892	NA	2.01815	1.56815e-07
ENSSSCG00000036512	FGFRL1	2.01526	5.23302e-06
ENSSSCG00000020873	SYNGR1	2.01046	4.16615e-12
ENSSSCG00000028092	GNG2	2.00701	1.58544e-05
ENSSSCG00000014436	ARHGEF37	2.00616	0.00771021
ENSSSCG00000008835	RASL11B	2.00107	1.35885e-07
ENSSSCG00000025588	FJX1	1.99745	1.60813e-06
ENSSSCG00000006213	ADHFE1	1.99491	2.26251e-05
ENSSSCG00000035887	C8orf34	1.99422	7.98445e-05
ENSSSCG00000016521	DGKI	1.99268	0.000855495
ENSSSCG00000015735	PTPN18	1.99139	1.25399e-09
ENSSSCG00000037567	NA	1.98813	8.28783e-06
ENSSSCG00000001073	TPMT	1.98731	0.000769216
ENSSSCG00000022719	RAB20	1.9855	0.000647238
ENSSSCG00000038539	NA	1.98504	0.000307742
ENSSSCG00000012968	CCDC85B	1.98502	6.18942e-13
ENSSSCG00000023495	PITHD1	1.9838	9.26844e-12
ENSSSCG00000028981	ZNF367	1.98361	0.000163253
ENSSSCG00000000046	CYP2D25	1.98347	0.00627873
ENSSSCG00000015375	ITGB8	1.98008	9.09585e-07
ENSSSCG00000028802	NA	1.97958	0.000220231
ENSSSCG00000014389	RELL2	1.97683	0.00390523
ENSSSCG00000039854	NA	1.97251	2.15361e-06
ENSSSCG00000005688	PTGES	1.96661	7.43288e-07
ENSSSCG00000016174	FN1	1.96655	0.00110021
ENSSSCG00000017219	HID1	1.96509	4.68716e-05
ENSSSCG00000035394	NA	1.965	0.00158401
ENSSSCG00000038505	MSI2	1.96051	5.48419e-14
ENSSSCG00000021208	SELENOP	1.96002	4.73707e-07
ENSSSCG00000031773	NA	1.9558	0.000233037
ENSSSCG00000014380	PCDHB5	1.95499	5.45108e-05
ENSSSCG00000017920	NA	1.95367	0.000576543
ENSSSCG00000009364	FREM2	1.95031	0.00800644
ENSSSCG00000004387	FOXO3	1.95	4.32198e-08
ENSSSCG00000010703	NA	1.94792	4.66856e-06
ENSSSCG00000009822	FAM216A	1.93668	4.80133e-05
ENSSSCG00000003022	TMEM145	1.93591	5.8585e-07
ENSSSCG00000022318	ERG	1.93423	9.06556e-11
ENSSSCG00000039847	C1S	1.92751	2.66419e-05
ENSSSCG00000012633	IL13RA1	1.92721	1.39756e-25
ENSSSCG00000029066	NA	1.92369	5.04533e-06
ENSSSCG00000030388	UPP1	1.92151	0.000115996
ENSSSCG00000017261	ARSG	1.91726	0.000535548
ENSSSCG00000007872	XYLT1	1.91699	0.000554175
ENSSSCG00000021443	SGK1	1.91083	4.44382e-12
ENSSSCG00000034883	AMIGO1	1.90803	2.39844e-17
ENSSSCG00000013858	CALR3	1.908	5.58099e-05
ENSSSCG00000006065	ANKRD46	1.90397	6.089e-15
ENSSSCG00000003451	NA	1.89903	0.00287644
ENSSSCG00000016982	NA	1.89428	1.50875e-21
ENSSSCG00000020934	NA	1.89225	9.72647e-05
ENSSSCG00000026689	CCDC114	1.89086	0.00564127
ENSSSCG00000037262	PTX4	1.88284	1.16275e-07
ENSSSCG00000007463	PTGIS	1.88148	1.6214e-11
ENSSSCG00000005975	MTSS1	1.8814	0.00385281
ENSSSCG00000030337	NYAP1	1.8794	9.4016e-05
ENSSSCG00000037582	F2RL2	1.86743	6.9769e-10
ENSSSCG00000001952	NFKBIA	1.86602	5.54787e-10
ENSSSCG00000009482	SPRY2	1.86545	4.30893e-12
ENSSSCG00000011600	SLC6A6	1.86455	5.34e-09
ENSSSCG00000000694	NA	1.86431	7.46736e-14
ENSSSCG00000018094	CYTB	1.86375	9.64692e-13
ENSSSCG00000006018	TRPS1	1.85976	3.4304e-11
ENSSSCG00000007288	MYH7B	1.85123	6.90393e-06
ENSSSCG00000012838	TSPAN4	1.84842	6.69373e-08
ENSSSCG00000000289	NFE2	1.84757	0.00196006
ENSSSCG00000006582	S100A14	1.83956	2.33791e-05
ENSSSCG00000011145	ASB13	1.83698	3.33264e-08
ENSSSCG00000001727	TNFRSF21	1.83666	3.70349e-05
ENSSSCG00000012000	GBE1	1.83372	5.73578e-09
ENSSSCG00000022402	GRAMD2B	1.83343	4.21109e-07
ENSSSCG00000022247	PROSER2	1.83001	0.000119868
ENSSSCG00000032632	CMTM4	1.82913	4.52015e-07
ENSSSCG00000034905	MVD	1.82498	4.2825e-05
ENSSSCG00000005511	TRAF1	1.8223	0.0022627
ENSSSCG00000031144	RAMP3	1.82084	3.77541e-05
ENSSSCG00000033858	NA	1.82017	2.56219e-12
ENSSSCG00000027628	IL6R	1.81581	0.000316263
ENSSSCG00000014910	NA	1.81366	0.00181106
ENSSSCG00000036050	CD302	1.80768	6.60424e-14
ENSSSCG00000033453	BST2	1.80636	0.00965222
ENSSSCG00000008647	CMPK2	1.80535	0.000130909
ENSSSCG00000015616	HSD11B1	1.80265	0.00297104
ENSSSCG00000014369	CD14	1.79885	5.73578e-09
ENSSSCG00000006923	GBP2	1.79689	0.00823492
ENSSSCG00000038635	ZNF554	1.79378	0.000553126
ENSSSCG00000033628	NA	1.79221	0.00394477
ENSSSCG00000033054	ROM1	1.79179	3.74612e-06
ENSSSCG00000032019	DNASE1L3	1.79064	0.00257857
ENSSSCG00000016164	IKZF2	1.79034	0.00100571
ENSSSCG00000011294	FAM198A	1.78779	0.000512736
ENSSSCG00000029763	IFI35	1.7852	2.7961e-06
ENSSSCG00000036423	CCDC50	1.78454	5.07552e-10
ENSSSCG00000003153	FTL	1.78448	3.56304e-06
ENSSSCG00000028359	BST1	1.78172	0.00428501
ENSSSCG00000005449	PTPN3	1.77111	1.31341e-06
ENSSSCG00000014943	DEUP1	1.76951	0.00786711
ENSSSCG00000012757	NA	1.76925	2.62469e-13
ENSSSCG00000018086	ND4L	1.76633	1.78322e-07
ENSSSCG00000022128	MXI1	1.76565	1.72001e-07
ENSSSCG00000035217	NA	1.76349	0.00884223
ENSSSCG00000009844	HSPB8	1.7612	2.28076e-06
ENSSSCG00000027447	TMTC1	1.75871	0.000132915
ENSSSCG00000000773	TUBA8	1.75838	7.62162e-08
ENSSSCG00000029070	PAFAH1B3	1.75401	6.44698e-16
ENSSSCG00000003828	FGGY	1.74818	6.56844e-12
ENSSSCG00000004379	SOBP	1.74432	2.76195e-05
ENSSSCG00000016520	CREB3L2	1.74222	4.60587e-06
ENSSSCG00000010331	NA	1.74044	1.2001e-28
ENSSSCG00000036063	LPAR6	1.73358	5.43723e-05
ENSSSCG00000037622	FNDC10	1.73047	0.000496159
ENSSSCG00000037779	CAPN10	1.72928	6.6895e-10
ENSSSCG00000037275	SNX22	1.72741	0.0001345
ENSSSCG00000003492	PQLC2	1.72649	4.12247e-22
ENSSSCG00000010026	PIK3IP1	1.72527	2.03674e-05
ENSSSCG00000012482	SRPX2	1.72323	4.45269e-06
ENSSSCG00000001027	BMP6	1.72258	0.000792398
ENSSSCG00000036145	PRKAA2	1.71892	6.71328e-06
ENSSSCG00000027423	TMEM53	1.71849	2.64499e-08
ENSSSCG00000002005	EMC9	1.71789	1.21677e-09
ENSSSCG00000038001	RBKS	1.71313	3.50879e-08
ENSSSCG00000011519	GXYLT2	1.71312	7.31936e-06
ENSSSCG00000011264	CSRNP1	1.71207	1.64161e-09
ENSSSCG00000009002	TLR2	1.70231	9.05115e-05
ENSSSCG00000013029	TRMT112	1.70135	5.33607e-14
ENSSSCG00000035284	BMF	1.70133	0.000306885
ENSSSCG00000011110	CCDC3	1.69305	0.00347682
ENSSSCG00000004695	WDR76	1.69214	1.41597e-06
ENSSSCG00000010012	SLC35E4	1.68788	4.44382e-12
ENSSSCG00000013366	LDHA	1.68721	9.29348e-07
ENSSSCG00000003578	FGR	1.6836	0.00347253
ENSSSCG00000028461	NA	1.68306	1.97043e-13
ENSSSCG00000013991	C1orf35	1.68279	8.52651e-05
ENSSSCG00000006340	UAP1	1.68043	1.12239e-11
ENSSSCG00000022345	CHN1	1.68033	5.52563e-05
ENSSSCG00000003133	GRIN2D	1.6797	0.000471164
ENSSSCG00000022584	PPP1R3F	1.67494	1.7232e-05
ENSSSCG00000002719	EXOSC6	1.67439	6.41086e-10
ENSSSCG00000036033	THRB	1.66894	3.13898e-09
ENSSSCG00000034656	RTN4R	1.66771	0.00669403
ENSSSCG00000039953	PNRC1	1.66554	3.49302e-12
ENSSSCG00000006861	EXTL2	1.66489	1.49039e-06
ENSSSCG00000009786	HIP1R	1.66487	4.45769e-06
ENSSSCG00000029304	STEAP3	1.66283	0.000202012
ENSSSCG00000039045	SLC26A2	1.66263	0.00072596
ENSSSCG00000006936	ODF2L	1.66116	0.00338646
ENSSSCG00000002051	ABHD4	1.65868	1.86148e-05
ENSSSCG00000024591	ETV1	1.65867	1.48116e-09
ENSSSCG00000002906	ETV2	1.65831	0.00855425
ENSSSCG00000017492	ORMDL3	1.65599	2.58156e-08
ENSSSCG00000002430	EFCAB11	1.65279	0.000199543
ENSSSCG00000035389	NA	1.65098	6.31901e-06
ENSSSCG00000032768	EBP	1.6497	6.54248e-05
ENSSSCG00000007337	CTNNBL1	1.64802	1.60782e-16
ENSSSCG00000039962	HSPB1	1.64555	3.4539e-10
ENSSSCG00000026044	FDFT1	1.63954	2.60463e-07
ENSSSCG00000033001	FZD8	1.63924	3.12029e-08
ENSSSCG00000009268	CRYL1	1.63867	3.91915e-11
ENSSSCG00000015120	USP2	1.63438	8.30834e-08
ENSSSCG00000002935	ZNF568	1.63301	3.13664e-07
ENSSSCG00000026780	NA	1.63299	0.000144449
ENSSSCG00000033949	GNG7	1.62996	1.55583e-13
ENSSSCG00000026041	MAP3K5	1.62926	4.79266e-08
ENSSSCG00000001804	HOMER2	1.62638	0.000159926
ENSSSCG00000018087	ND4	1.62593	2.17619e-12
ENSSSCG00000031259	snoU2-30	1.62318	0.00828797
ENSSSCG00000004193	ENPP1	1.62245	6.42131e-07
ENSSSCG00000024762	PCDHGB4	1.62136	1.17791e-05
ENSSSCG00000039756	FOXC1	1.6188	1.1119e-05
ENSSSCG00000027013	NA	1.61702	0.0047595
ENSSSCG00000007161	LZTS3	1.61658	2.42428e-24
ENSSSCG00000004291	NT5E	1.61519	0.00281603
ENSSSCG00000016704	HOXA4	1.61361	0.000672522
ENSSSCG00000038084	NA	1.61348	9.11024e-06
ENSSSCG00000040550	CASC1	1.61303	2.78085e-06
ENSSSCG00000012182	PCYT1B	1.61236	0.00223481
ENSSSCG00000035169	HOTAIRM1_3	1.61127	0.00316547
ENSSSCG00000037224	DEXI	1.61087	1.55623e-05
ENSSSCG00000016420	INSIG1	1.60946	0.000562191
ENSSSCG00000014805	LRTOMT	1.60864	0.00374361
ENSSSCG00000029811	PLCL2	1.60798	8.24252e-08
ENSSSCG00000039584	NA	1.60609	0.00107726
ENSSSCG00000011881	IQCB1	1.60506	5.35612e-07
ENSSSCG00000002004	PSME2	1.59901	1.53129e-07
ENSSSCG00000024134	MGLL	1.59746	0.00521172
ENSSSCG00000009774	C12orf65	1.59575	2.61437e-10
ENSSSCG00000013335	LGR4	1.59557	4.69639e-05
ENSSSCG00000034743	NA	1.59279	0.00468952
ENSSSCG00000002755	NFAT5	1.5881	1.4274e-08
ENSSSCG00000014994	PDGFD	1.58757	0.000261729
ENSSSCG00000023001	CCDC149	1.58614	5.56627e-08
ENSSSCG00000001434	EGFL8	1.58209	0.00397425
ENSSSCG00000022820	VAMP8	1.57922	2.90806e-07
ENSSSCG00000034702	NA	1.57816	0.000974447
ENSSSCG00000017098	C5orf49	1.57719	8.15307e-06
ENSSSCG00000037015	SESN3	1.57682	0.000612679
ENSSSCG00000005533	PTGS1	1.57569	5.22219e-05
ENSSSCG00000035537	RUNX1	1.57407	4.32871e-09
ENSSSCG00000017244	SDK2	1.57027	0.00925596
ENSSSCG00000038313	ZNF219	1.56755	1.77231e-09
ENSSSCG00000014168	ELL2	1.56661	2.01576e-19
ENSSSCG00000035364	VKORC1	1.56416	3.66922e-06
ENSSSCG00000036988	NA	1.56206	1.93423e-07
ENSSSCG00000029771	NA	1.56167	8.826e-05
ENSSSCG00000040334	CBX6	1.55953	1.09251e-06
ENSSSCG00000006206	NA	1.55892	8.57213e-09
ENSSSCG00000016338	PER2	1.5542	8.48811e-07
ENSSSCG00000020945	SMDT1	1.55399	2.46119e-09
ENSSSCG00000012548	MUM1L1	1.55399	2.63481e-11
ENSSSCG00000015769	SPCS3	1.5507	7.0885e-08
ENSSSCG00000012323	TSPYL2	1.54557	1.27372e-05
ENSSSCG00000022208	TNFRSF1B	1.54303	2.9108e-16
ENSSSCG00000025109	PLD3	1.5401	5.19848e-07
ENSSSCG00000012967	FOSL1	1.53923	7.42198e-05
ENSSSCG00000003619	AZIN2	1.53902	0.000297967
ENSSSCG00000037890	ZNF853	1.53166	0.000209075
ENSSSCG00000030241	TSC22D3	1.53044	7.0006e-07
ENSSSCG00000039474	FBXL14	1.52974	1.12219e-11
ENSSSCG00000009807	RHOF	1.52663	0.000195766
ENSSSCG00000016111	FZD7	1.5259	8.13361e-08
ENSSSCG00000006105	GEM	1.52345	0.00806569
ENSSSCG00000013435	MBD3	1.5202	1.63188e-28
ENSSSCG00000037609	NA	1.52017	0.00213946
ENSSSCG00000008857	MSMO1	1.5166	0.000409511
ENSSSCG00000006535	PMVK	1.51353	1.2941e-09
ENSSSCG00000000116	POLR2F	1.51011	7.19631e-09
ENSSSCG00000032960	MANEAL	1.50882	5.52601e-22
ENSSSCG00000034147	DTYMK	1.50705	0.000101217
ENSSSCG00000016085	NA	1.50541	0.00114809
ENSSSCG00000036305	NA	1.5051	0.00514394
ENSSSCG00000000033	TSPO	1.50351	5.42645e-06
ENSSSCG00000002651	CDT1	1.50294	0.0088658
ENSSSCG00000015815	FGFR1	1.50192	1.71342e-08
ENSSSCG00000000633	YBX3	1.50148	8.01072e-16
ENSSSCG00000036586	NA	1.49804	0.00121548
ENSSSCG00000031877	ABHD8	1.49666	9.89868e-15
ENSSSCG00000015036	DIXDC1	1.49391	8.67047e-05
ENSSSCG00000035403	RFX2	1.49325	0.00107696
ENSSSCG00000032841	NEAT1_1	1.49141	0.000291571
ENSSSCG00000004033	AGPAT4	1.49058	1.11555e-05
ENSSSCG00000001216	NA	1.48962	0.00428652
ENSSSCG00000016863	OXCT1	1.48676	1.68594e-06
ENSSSCG00000034758	PDXK	1.48611	0.000115068
ENSSSCG00000005087	SIX1	1.48594	2.15586e-06
ENSSSCG00000004281	KCNQ5	1.48537	0.00502173
ENSSSCG00000029305	FNDC4	1.48494	0.00172808
ENSSSCG00000003807	DNAJC6	1.48423	1.43265e-08
ENSSSCG00000038711	TMEM223	1.48278	3.84156e-10
ENSSSCG00000011683	PCOLCE2	1.4821	0.000260533
ENSSSCG00000006569	SLC27A3	1.47761	2.89241e-05
ENSSSCG00000030642	PCNA	1.47345	8.52421e-07
ENSSSCG00000021712	HERC6	1.47342	1.68496e-06
ENSSSCG00000029945	GCAT	1.47317	0.0017124
ENSSSCG00000004970	NA	1.46862	6.46053e-05
ENSSSCG00000021207	HESX1	1.46653	0.000716643
ENSSSCG00000004390	SESN1	1.46613	1.68362e-05
ENSSSCG00000030274	PPEF1	1.46406	3.26126e-08
ENSSSCG00000016217	DNAJB2	1.46401	3.52713e-07
ENSSSCG00000009330	ALOX5AP	1.46148	0.000104679
ENSSSCG00000012155	SCML2	1.46068	0.0015931
ENSSSCG00000009889	ALDH2	1.45993	2.09464e-06
ENSSSCG00000013030	PRDX5	1.45824	0.00017105
ENSSSCG00000005510	PHF19	1.45723	1.12607e-05
ENSSSCG00000002752	ZFHX3	1.45598	0.00221304
ENSSSCG00000032796	GRINA	1.45568	0.00540174
ENSSSCG00000009023	DCLK2	1.45519	0.00129103
ENSSSCG00000012399	FOXO4	1.45268	2.57839e-13
ENSSSCG00000004439	TSPYL4	1.45152	3.53991e-06
ENSSSCG00000009211	PIGY	1.45144	1.52183e-09
ENSSSCG00000026064	NA	1.45103	8.89759e-05
ENSSSCG00000004612	RAB27A	1.45037	1.12452e-11
ENSSSCG00000012326	RIBC1	1.44953	0.00133076
ENSSSCG00000003839	NA	1.44765	3.10099e-06
ENSSSCG00000008347	FBXO48	1.44698	8.84312e-05
ENSSSCG00000021155	NA	1.44369	0.0095019
ENSSSCG00000013664	C19orf66	1.44168	2.8877e-07
ENSSSCG00000010981	NUDT2	1.44165	1.60546e-05
ENSSSCG00000012061	PIGP	1.44004	4.07857e-06
ENSSSCG00000037744	ZNF483	1.43739	0.000258304
ENSSSCG00000004535	TCF4	1.43529	8.10292e-06
ENSSSCG00000032472	SLC25A11	1.43425	2.62373e-06
ENSSSCG00000002963	EIF3K	1.42882	9.09208e-08
ENSSSCG00000008175	CHST10	1.42735	1.11988e-06
ENSSSCG00000032137	PCDHGA9	1.42721	0.00276943
ENSSSCG00000034059	ST3GAL3	1.4262	7.82225e-17
ENSSSCG00000037614	NEAT1_3	1.42468	0.000593692
ENSSSCG00000004896	PHLPP1	1.42293	0.000197116
ENSSSCG00000011351	TMA7	1.42234	3.79802e-06
ENSSSCG00000021899	NA	1.42172	0.00257381
ENSSSCG00000039196	POLR2I	1.42101	2.54143e-09
ENSSSCG00000005457	NA	1.42095	9.56707e-06
ENSSSCG00000031615	SERPINB9	1.41753	0.00530846
ENSSSCG00000025856	TMEM106A	1.4166	0.00131028
ENSSSCG00000013239	PSMC3	1.41657	2.4646e-14
ENSSSCG00000037674	NA	1.41596	0.00137855
ENSSSCG00000018069	ND2	1.41587	5.54787e-10
ENSSSCG00000014812	FOLR2	1.41521	2.37222e-05
ENSSSCG00000032022	C15orf62	1.41371	5.92722e-12
ENSSSCG00000009931	MVK	1.41203	0.00748472
ENSSSCG00000002510	CYP46A1	1.40844	0.00217508
ENSSSCG00000038329	PIGK	1.40787	6.5161e-09
ENSSSCG00000004262	KPNA5	1.4031	2.55367e-05
ENSSSCG00000010554	SCD	1.40108	0.00243314
ENSSSCG00000038507	RPS29	1.39717	0.000409667
ENSSSCG00000024938	SH3BP5	1.39608	4.02644e-08
ENSSSCG00000001341	NA	1.39548	9.29472e-09
ENSSSCG00000016513	KIAA1549	1.39481	0.00393996
ENSSSCG00000004870	CNDP2	1.39421	1.44667e-08
ENSSSCG00000005097	SNAPC1	1.39294	1.72598e-06
ENSSSCG00000024818	RCAN3	1.39273	4.24104e-05
ENSSSCG00000010464	PPP1R3C	1.3918	0.000152584
ENSSSCG00000035414	XXYLT1	1.39076	2.85143e-07
ENSSSCG00000032457	NA	1.3878	5.72911e-05
ENSSSCG00000032916	NA	1.3869	2.01585e-08
ENSSSCG00000026055	PRIM1	1.38483	0.000208604
ENSSSCG00000017213	JPT1	1.38252	8.79217e-05
ENSSSCG00000034398	C8orf37	1.37975	0.000118779
ENSSSCG00000040118	NA	1.37912	4.60902e-08
ENSSSCG00000035836	DDT	1.37866	5.52618e-05
ENSSSCG00000000034	TTLL12	1.37358	2.00471e-12
ENSSSCG00000036584	HAUS8	1.37009	1.57595e-07
ENSSSCG00000029482	CHST15	1.36949	0.00251413
ENSSSCG00000030328	NDUFB10	1.36514	3.86281e-05
ENSSSCG00000000139	IFT27	1.36426	2.69937e-06
ENSSSCG00000022804	RHOJ	1.3622	1.33532e-08
ENSSSCG00000033326	RPL37	1.36216	4.29228e-05
ENSSSCG00000021888	ZNF135	1.362	1.05581e-06
ENSSSCG00000036832	STK40	1.36022	9.05882e-10
ENSSSCG00000021640	ZNF354C	1.35715	1.52156e-05
ENSSSCG00000016119	NA	1.35483	4.90507e-05
ENSSSCG00000011893	NA	1.35444	8.30714e-09
ENSSSCG00000021084	S100A6	1.35431	3.41738e-05
ENSSSCG00000032501	NA	1.35214	0.000351519
ENSSSCG00000015772	AGA	1.35167	5.00463e-08
ENSSSCG00000028670	NA	1.35098	5.73273e-05
ENSSSCG00000021204	HOXA10	1.34724	0.000988827
ENSSSCG00000035863	PLIN2	1.34548	1.43322e-05
ENSSSCG00000015649	DYRK3	1.34434	0.00401168
ENSSSCG00000027890	NA	1.34386	0.00168533
ENSSSCG00000002684	CDH13	1.34278	0.00106612
ENSSSCG00000002451	RIN3	1.34254	0.000811239
ENSSSCG00000035209	NA	1.33805	1.48042e-09
ENSSSCG00000009851	NA	1.331	8.85584e-11
ENSSSCG00000009122	ARSJ	1.33089	0.000148697
ENSSSCG00000016865	FBXO4	1.33073	1.04979e-05
ENSSSCG00000032977	PPP1R3E	1.32897	1.61118e-05
ENSSSCG00000033626	SREBF1	1.32866	5.27675e-06
ENSSSCG00000032594	NA	1.32826	0.00106612
ENSSSCG00000003243	NA	1.32818	0.000318247
ENSSSCG00000001511	PHF1	1.32709	1.26452e-09
ENSSSCG00000037815	ZC3H12A	1.327	0.000783128
ENSSSCG00000034082	NA	1.3258	6.56834e-05
ENSSSCG00000040012	TMEM147	1.32548	8.95124e-07
ENSSSCG00000013597	RPS28	1.32509	1.80219e-05
ENSSSCG00000006121	PIP4P2	1.32484	6.68383e-08
ENSSSCG00000037413	NA	1.32454	0.00124082
ENSSSCG00000003326	NA	1.3243	0.00263274
ENSSSCG00000037354	MMACHC	1.32244	4.14434e-05
ENSSSCG00000016763	GLI3	1.32042	0.00501253
ENSSSCG00000013427	CIRBP	1.32012	4.78363e-07
ENSSSCG00000028504	RFC2	1.31914	4.95649e-18
ENSSSCG00000014997	NA	1.31773	0.00361504
ENSSSCG00000034314	LSM4	1.31483	1.71421e-08
ENSSSCG00000012435	MAGT1	1.31442	3.21113e-09
ENSSSCG00000036272	NA	1.31436	0.000306885
ENSSSCG00000036582	LINC00116	1.31429	0.000249268
ENSSSCG00000038506	NA	1.31288	6.83886e-11
ENSSSCG00000021738	NA	1.31185	2.11096e-08
ENSSSCG00000007034	NA	1.31123	6.3821e-06
ENSSSCG00000007682	SH2B2	1.30958	0.000311723
ENSSSCG00000034617	RPS27A	1.30857	8.69259e-06
ENSSSCG00000030122	NA	1.30705	1.95236e-07
ENSSSCG00000023377	EMP3	1.30486	1.23948e-06
ENSSSCG00000016794	MYO10	1.30417	0.000179508
ENSSSCG00000023050	SEPT10	1.30251	1.38363e-13
ENSSSCG00000037808	NA	1.30213	0.00396927
ENSSSCG00000012334	TSR2	1.3001	1.59387e-06
ENSSSCG00000024072	P2RY11	1.29975	0.000111842
ENSSSCG00000003165	RPS11	1.29969	6.71328e-06
ENSSSCG00000007652	PPP1R35	1.29902	1.54803e-10
ENSSSCG00000000094	SUN2	1.29851	3.20473e-07
ENSSSCG00000010104	NA	1.29654	4.00746e-05
ENSSSCG00000015701	MGAT5	1.29606	0.00703291
ENSSSCG00000028381	FLYWCH1	1.29599	6.07971e-06
ENSSSCG00000007165	MRPS26	1.29573	2.3155e-06
ENSSSCG00000017379	ETV4	1.29566	0.001862
ENSSSCG00000004136	AIG1	1.2935	2.91369e-06
ENSSSCG00000012327	HSD17B10	1.29066	2.03381e-05
ENSSSCG00000023091	NA	1.2894	2.60667e-08
ENSSSCG00000037969	NA	1.2889	0.00254102
ENSSSCG00000008293	DGUOK	1.28856	0.000343401
ENSSSCG00000012277	TIMP1	1.28848	0.000863228
ENSSSCG00000016840	NA	1.28645	0.00121326
ENSSSCG00000012758	NSDHL	1.28593	4.42371e-05
ENSSSCG00000012693	NA	1.28542	8.39074e-05
ENSSSCG00000007524	NA	1.28441	8.66561e-06
ENSSSCG00000003439	DHRS3	1.28368	0.00733124
ENSSSCG00000036396	NEAT1_2	1.28123	0.00180248
ENSSSCG00000012770	CCNQ	1.28008	4.09514e-05
ENSSSCG00000034937	SH3BGRL3	1.27991	2.44267e-06
ENSSSCG00000009356	RFXAP	1.27765	9.59361e-14
ENSSSCG00000034444	EIF4EBP2	1.27703	1.86003e-15
ENSSSCG00000025470	TSSK4	1.27698	1.26848e-12
ENSSSCG00000032197	GNG3	1.27686	0.0067063
ENSSSCG00000025568	TEAD2	1.2764	4.47922e-05
ENSSSCG00000016616	FAM3C	1.2757	3.86074e-07
ENSSSCG00000008987	NA	1.275	4.31154e-12
ENSSSCG00000031781	PSMB10	1.27207	1.24111e-05
ENSSSCG00000032969	NA	1.27161	2.17445e-05
ENSSSCG00000031533	NA	1.27001	0.000247611
ENSSSCG00000029002	PNKD	1.26532	4.38418e-06
ENSSSCG00000023548	GSTCD	1.26528	1.00193e-05
ENSSSCG00000040745	ZNF771	1.26514	4.90698e-05
ENSSSCG00000032180	MCM7	1.26446	1.9071e-07
ENSSSCG00000016918	MAP3K1	1.26362	0.000225303
ENSSSCG00000040215	TFAP4	1.26083	3.62083e-05
ENSSSCG00000031825	NAPRT	1.25721	1.32661e-05
ENSSSCG00000028322	BTG2	1.25586	0.000337547
ENSSSCG00000027746	NA	1.25556	9.29472e-09
ENSSSCG00000025430	DTX2	1.25464	5.74609e-05
ENSSSCG00000009129	TIFA	1.25452	8.08026e-05
ENSSSCG00000023171	PQLC1	1.25367	3.30812e-05
ENSSSCG00000006651	ADAMTSL4	1.25318	0.00245286
ENSSSCG00000027205	LPCAT3	1.25275	4.03358e-06
ENSSSCG00000010732	FAM53B	1.25147	0.000325791
ENSSSCG00000021408	TKT	1.24901	8.69996e-10
ENSSSCG00000035993	C1QTNF2	1.24895	0.000178287
ENSSSCG00000002045	NA	1.24843	0.00978613
ENSSSCG00000040007	PIGV	1.24749	8.26315e-12
ENSSSCG00000031659	NA	1.24685	3.42556e-22
ENSSSCG00000036296	NA	1.24642	8.93343e-05
ENSSSCG00000006925	KYAT3	1.24628	3.90623e-10
ENSSSCG00000006023	SYBU	1.24557	0.00462913
ENSSSCG00000039307	H2AFJ	1.24252	4.32639e-06
ENSSSCG00000037406	TMEM136	1.24084	0.00366699
ENSSSCG00000010903	LHX9	1.24057	0.00192601
ENSSSCG00000011918	USF3	1.24042	4.70947e-06
ENSSSCG00000026092	SREBF2	1.23969	8.70056e-09
ENSSSCG00000018082	COX3	1.23897	1.17414e-09
ENSSSCG00000039365	NA	1.2385	0.000179164
ENSSSCG00000032573	NA	1.23848	0.000200421
ENSSSCG00000035900	CENPB	1.23634	8.77197e-15
ENSSSCG00000013737	RNASEH2A	1.23291	4.32639e-06
ENSSSCG00000033732	ANKRD10	1.23266	0.000251629
ENSSSCG00000012181	PDK3	1.23188	4.72979e-08
ENSSSCG00000007308	ROMO1	1.23085	0.000729658
ENSSSCG00000035379	JCHAIN	1.23021	0.00566828
ENSSSCG00000002640	DEF8	1.22973	5.27137e-07
ENSSSCG00000016267	ITM2C	1.2295	1.49533e-08
ENSSSCG00000036868	CTNNBIP1	1.22899	0.00116777
ENSSSCG00000033697	NA	1.22857	0.000245834
ENSSSCG00000031117	NA	1.22844	0.000241201
ENSSSCG00000006083	LAPTM4B	1.22834	3.21446e-16
ENSSSCG00000038886	CAGE1	1.22593	0.00172351
ENSSSCG00000009172	PPP3CA	1.22519	1.70296e-06
ENSSSCG00000003169	PIH1D1	1.22492	0.00321879
ENSSSCG00000007736	TMEM248	1.22418	7.03915e-08
ENSSSCG00000025499	NA	1.22366	1.33043e-08
ENSSSCG00000031701	GXYLT1	1.22354	2.05336e-08
ENSSSCG00000033169	RPS15	1.22251	0.000285493
ENSSSCG00000002296	RDH11	1.22233	0.000187516
ENSSSCG00000006237	SDCBP	1.21894	0.0011534
ENSSSCG00000023639	NRM	1.21739	0.00479883
ENSSSCG00000013074	RAB3IL1	1.21641	2.04828e-05
ENSSSCG00000013037	VEGFB	1.21592	1.40617e-05
ENSSSCG00000004485	CD109	1.21587	0.000966789
ENSSSCG00000011234	NA	1.21441	5.92822e-05
ENSSSCG00000033154	ARL6IP5	1.2133	4.30957e-14
ENSSSCG00000039635	NA	1.21254	3.47659e-07
ENSSSCG00000036554	NA	1.21202	6.16731e-07
ENSSSCG00000038569	ARMCX1	1.21144	0.000914357
ENSSSCG00000004050	WTAP	1.20881	2.14267e-08
ENSSSCG00000004989	FBXO33	1.20766	6.63833e-10
ENSSSCG00000031838	RPS27	1.20706	0.000584243
ENSSSCG00000009146	RPL34	1.20647	6.56066e-05
ENSSSCG00000024388	BNIP3	1.20517	0.00186554
ENSSSCG00000039793	NA	1.20474	0.000942875
ENSSSCG00000006612	S100A10	1.20187	0.000209429
ENSSSCG00000010878	EFCAB2	1.20154	0.00492903
ENSSSCG00000005235	KANK1	1.20096	0.000502095
ENSSSCG00000018078	COX2	1.20094	0.000816649
ENSSSCG00000017212	SUMO2	1.20058	7.89045e-07
ENSSSCG00000021353	TMX4	1.19954	1.0737e-11
ENSSSCG00000007554	ZFAND2A	1.1995	0.000338027
ENSSSCG00000038394	NA	1.19891	1.81685e-08
ENSSSCG00000009327	NA	1.19686	2.01451e-08
ENSSSCG00000004912	SEC11C	1.19685	5.83641e-05
ENSSSCG00000002135	PNP	1.19553	0.00546581
ENSSSCG00000030130	DPYSL2	1.19389	5.57856e-07
ENSSSCG00000012520	BHLHB9	1.19375	2.52281e-06
ENSSSCG00000011611	HMCES	1.19351	3.3007e-23
ENSSSCG00000000920	POC1B	1.19313	0.00282854
ENSSSCG00000034070	ALPK3	1.1918	0.00597614
ENSSSCG00000010996	BAG1	1.1897	2.91404e-06
ENSSSCG00000000994	GMDS	1.18921	8.42411e-08
ENSSSCG00000007492	FAM210B	1.18885	2.28679e-06
ENSSSCG00000023174	USP53	1.18745	0.00163383
ENSSSCG00000037100	OPA3	1.18461	3.54304e-09
ENSSSCG00000002646	TRAPPC2L	1.18192	6.35663e-06
ENSSSCG00000038453	SYNPO	1.18167	2.40349e-05
ENSSSCG00000013879	SLC27A1	1.18111	7.47984e-09
ENSSSCG00000026346	UBE3D	1.18106	0.000604263
ENSSSCG00000012772	BCAP31	1.18102	1.1242e-06
ENSSSCG00000031639	ZCCHC17	1.17982	2.03414e-11
ENSSSCG00000001507	TAPBP	1.17967	3.56848e-05
ENSSSCG00000033733	NA	1.17875	1.6273e-07
ENSSSCG00000001078	MBOAT1	1.17743	7.43352e-05
ENSSSCG00000011578	TAMM41	1.17738	6.21555e-06
ENSSSCG00000032188	METTL26	1.17678	0.00176206
ENSSSCG00000023976	DCP1B	1.17594	4.60362e-05
ENSSSCG00000011951	NFKBIZ	1.17229	0.000633138
ENSSSCG00000002838	ZNF423	1.17179	0.00306751
ENSSSCG00000012173	SAT1	1.17018	0.000613307
ENSSSCG00000003805	PDE4B	1.16919	3.67751e-05
ENSSSCG00000038220	RXRA	1.16869	0.000145714
ENSSSCG00000004576	RORA	1.16857	4.25171e-05
ENSSSCG00000032946	HMGN5	1.16717	0.000613307
ENSSSCG00000020705	MAP3K8	1.16705	0.000890754
ENSSSCG00000011690	PLSCR4	1.16674	3.25011e-06
ENSSSCG00000008624	LPIN1	1.16629	0.00158746
ENSSSCG00000040386	GINS2	1.1652	0.000124508
ENSSSCG00000040763	NA	1.16451	0.000337547
ENSSSCG00000036132	CKM	1.16394	3.54842e-05
ENSSSCG00000004149	NHSL1	1.16351	0.00389953
ENSSSCG00000036476	REEP3	1.16151	1.9104e-06
ENSSSCG00000001421	ZBTB12	1.16123	1.94214e-05
ENSSSCG00000034786	HACD2	1.16031	3.23859e-05
ENSSSCG00000012581	NXT2	1.16021	1.27082e-05
ENSSSCG00000033844	CYP1B1	1.15958	0.00179679
ENSSSCG00000012157	PHKA2	1.15944	6.85155e-05
ENSSSCG00000008238	ELMOD3	1.15842	8.99959e-07
ENSSSCG00000024776	NA	1.15814	8.7836e-05
ENSSSCG00000006512	FDPS	1.15777	0.00856509
ENSSSCG00000001868	TSPAN3	1.15766	1.64361e-12
ENSSSCG00000036516	NA	1.15685	0.000416193
ENSSSCG00000027646	TIPARP	1.15672	0.00251413
ENSSSCG00000039012	GLTP	1.1558	0.000491618
ENSSSCG00000029756	ADGRG2	1.15457	0.00587257
ENSSSCG00000004752	EXD1	1.15453	0.00946661
ENSSSCG00000007932	ROGDI	1.15343	0.00224451
ENSSSCG00000038614	NENF	1.15299	1.07567e-06
ENSSSCG00000034795	SCAMP1	1.15239	5.00974e-09
ENSSSCG00000039374	NA	1.15216	0.00981708
ENSSSCG00000027472	GCA	1.15204	0.000350456
ENSSSCG00000005190	NFIB	1.15144	2.58788e-05
ENSSSCG00000006559	NA	1.14986	3.94772e-05
ENSSSCG00000024260	RPL11	1.14749	0.000144758
ENSSSCG00000018055	PEMT	1.14625	0.00481053
ENSSSCG00000017388	COA3	1.14448	1.69059e-06
ENSSSCG00000015734	IMP4	1.14375	8.20711e-10
ENSSSCG00000006081	RPL30	1.14366	7.62083e-05
ENSSSCG00000000864	CHPT1	1.14178	0.000134711
ENSSSCG00000030247	EPM2AIP1	1.13894	0.000283061
ENSSSCG00000014965	ENDOD1	1.13853	9.23193e-05
ENSSSCG00000024296	NKIRAS1	1.13835	0.000721355
ENSSSCG00000011295	SNRK	1.13466	1.16824e-07
ENSSSCG00000027528	TMEM107	1.13442	0.000202486
ENSSSCG00000024071	SCARF1	1.13435	0.00638907
ENSSSCG00000027550	PLCD1	1.13429	0.00331871
ENSSSCG00000007962	SNRNP25	1.13381	0.000465919
ENSSSCG00000033037	NA	1.13277	0.0007599
ENSSSCG00000040684	NA	1.13275	0.00224313
ENSSSCG00000008222	NA	1.13237	1.78853e-11
ENSSSCG00000036741	PITX1	1.13165	7.98206e-06
ENSSSCG00000012518	ARMCX5	1.13125	9.86047e-06
ENSSSCG00000014288	GDF9	1.13068	1.73353e-05
ENSSSCG00000000704	TAPBPL	1.12962	6.35954e-09
ENSSSCG00000017202	H3F3A	1.12946	1.03433e-05
ENSSSCG00000003555	HMGN2	1.12906	2.9194e-06
ENSSSCG00000033703	FAM111A	1.12629	3.26407e-07
ENSSSCG00000038880	RPL23	1.12627	6.0153e-05
ENSSSCG00000003930	NA	1.1253	0.000384193
ENSSSCG00000024254	ALKBH7	1.1252	7.76119e-06
ENSSSCG00000005478	POLE3	1.12518	4.84633e-08
ENSSSCG00000038366	RAP2B	1.12424	4.53194e-05
ENSSSCG00000028479	NA	1.12405	6.1505e-07
ENSSSCG00000035684	TMED10	1.12381	9.00316e-07
ENSSSCG00000017737	RNF135	1.12345	1.51767e-09
ENSSSCG00000000900	VEZT	1.12293	7.82508e-08
ENSSSCG00000012258	FUNDC1	1.12241	3.4298e-06
ENSSSCG00000040929	TPT1	1.12091	0.000661728
ENSSSCG00000031118	PREX1	1.12064	0.000417009
ENSSSCG00000030284	TRNAU1AP	1.11999	3.66284e-07
ENSSSCG00000001062	DTNBP1	1.11964	0.00211208
ENSSSCG00000008516	DPY30	1.11697	4.93011e-05
ENSSSCG00000006024	NA	1.11516	7.53577e-08
ENSSSCG00000025053	RYBP	1.11506	6.05425e-05
ENSSSCG00000017239	NA	1.11479	0.000176351
ENSSSCG00000027358	RPS17	1.1141	0.000115271
ENSSSCG00000012978	AP5B1	1.11367	8.32446e-05
ENSSSCG00000018027	NA	1.11356	0.00101246
ENSSSCG00000006664	MTMR11	1.11336	0.00172191
ENSSSCG00000008482	GEMIN6	1.11263	2.36052e-05
ENSSSCG00000015860	SFT2D3	1.11231	0.000526809
ENSSSCG00000004656	NA	1.11095	1.43267e-12
ENSSSCG00000031509	MTMR12	1.11016	0.000650271
ENSSSCG00000012280	UXT	1.10793	7.24993e-05
ENSSSCG00000038854	PSMF1	1.10686	7.88471e-12
ENSSSCG00000022282	BDH2	1.1056	1.53129e-07
ENSSSCG00000030660	PDIK1L	1.10527	3.07671e-08
ENSSSCG00000028983	TBC1D1	1.10516	0.00646314
ENSSSCG00000003917	TESK2	1.10339	0.00306971
ENSSSCG00000039842	ZSCAN25	1.10262	0.000272683
ENSSSCG00000030154	RSBN1	1.10253	1.89116e-14
ENSSSCG00000013595	CERS4	1.10251	0.00680357
ENSSSCG00000007520	GNAS	1.10072	2.32449e-05
ENSSSCG00000004139	ADGRG6	1.09775	0.00260131
ENSSSCG00000009281	SGCG	1.09752	0.000683722
ENSSSCG00000025672	NA	1.09642	0.000921089
ENSSSCG00000000965	NCAPH2	1.0948	6.65438e-08
ENSSSCG00000028997	HOXA9	1.0908	6.34095e-05
ENSSSCG00000037127	CDKN2AIPNL	1.09038	0.000376931
ENSSSCG00000032483	NA	1.08746	8.2515e-06
ENSSSCG00000040405	SERP2	1.08741	0.00760826
ENSSSCG00000003995	ZNF606	1.08708	3.55518e-07
ENSSSCG00000020706	NA	1.08689	8.3582e-06
ENSSSCG00000028372	FAM131A	1.08618	1.32063e-05
ENSSSCG00000014152	MBLAC2	1.08576	8.08855e-05
ENSSSCG00000025286	MCTP1	1.08573	0.000812203
ENSSSCG00000038156	TMED7	1.08537	3.38049e-07
ENSSSCG00000004729	GANC	1.08497	2.43569e-05
ENSSSCG00000014855	RPS3	1.08249	0.000297967
ENSSSCG00000035213	ZBTB18	1.08213	0.000542583
ENSSSCG00000038581	NA	1.08192	0.000610921
ENSSSCG00000035082	PHF5A	1.08095	1.66232e-07
ENSSSCG00000006310	POU2F1	1.08078	5.03657e-08
ENSSSCG00000001528	RPS10	1.08074	0.000393285
ENSSSCG00000015378	SP4	1.07943	9.20482e-06
ENSSSCG00000006954	EEF1D	1.07878	0.000331999
ENSSSCG00000016101	CFLAR	1.07803	1.49588e-08
ENSSSCG00000005982	NA	1.07684	7.80644e-06
ENSSSCG00000024693	MRPL17	1.07592	6.98976e-06
ENSSSCG00000036775	SLC48A1	1.07563	0.000733832
ENSSSCG00000005925	EXOSC4	1.07487	2.96983e-06
ENSSSCG00000002457	ITPK1	1.07476	0.00202369
ENSSSCG00000009389	TRIM13	1.07402	0.000307867
ENSSSCG00000016501	KDM7A	1.07386	7.91131e-07
ENSSSCG00000004154	TNFAIP3	1.07315	0.00887833
ENSSSCG00000009963	TPST2	1.07061	2.48174e-06
ENSSSCG00000038754	NA	1.06959	0.00598706
ENSSSCG00000038650	TLCD1	1.06841	0.000661728
ENSSSCG00000023658	NR2C2AP	1.06719	0.000527772
ENSSSCG00000037016	ID1	1.06661	0.000754103
ENSSSCG00000032478	MLLT6	1.06611	0.000215847
ENSSSCG00000005933	CHRAC1	1.06595	0.000294953
ENSSSCG00000004974	LARP6	1.06571	9.39629e-05
ENSSSCG00000021355	SOD1	1.06555	0.000106166
ENSSSCG00000031857	SMIM19	1.06481	5.37409e-05
ENSSSCG00000006898	MTF2	1.06465	1.92597e-09
ENSSSCG00000006735	PTGFRN	1.06137	0.000541103
ENSSSCG00000014303	JADE2	1.06058	0.00761407
ENSSSCG00000023325	NA	1.06014	0.000807732
ENSSSCG00000003042	RPS19	1.05888	0.00193087
ENSSSCG00000008188	MGAT4A	1.05862	2.61696e-05
ENSSSCG00000034568	NA	1.05688	2.07091e-07
ENSSSCG00000010111	DGCR2	1.05643	2.92617e-11
ENSSSCG00000025027	METTL1	1.05533	3.82934e-05
ENSSSCG00000025187	NA	1.05514	0.00338122
ENSSSCG00000003458	EFHD2	1.05509	0.00255691
ENSSSCG00000011601	LSM3	1.05456	0.000591307
ENSSSCG00000010161	NA	1.05404	0.000326904
ENSSSCG00000004224	HDDC2	1.05254	1.10203e-06
ENSSSCG00000031370	NA	1.05144	0.00229627
ENSSSCG00000035152	TEF	1.05013	0.000366674
ENSSSCG00000040144	BCDIN3D	1.04964	0.000360433
ENSSSCG00000034876	PET100	1.04908	0.000973321
ENSSSCG00000016186	TMBIM1	1.04887	8.12369e-09
ENSSSCG00000001503	B3GALT4	1.0476	0.000804683
ENSSSCG00000003583	RPA2	1.04714	3.06298e-05
ENSSSCG00000033123	TMEM97	1.04691	7.51409e-06
ENSSSCG00000016986	CREBRF	1.04667	2.47565e-07
ENSSSCG00000006284	C1orf112	1.04581	0.00662378
ENSSSCG00000014013	NA	1.04525	1.14226e-06
ENSSSCG00000013460	OAZ1	1.04497	1.72059e-05
ENSSSCG00000014960	AMOTL1	1.04382	0.0063537
ENSSSCG00000031958	KCTD2	1.04289	1.45028e-06
ENSSSCG00000003198	FUZ	1.0426	0.00407853
ENSSSCG00000026087	GKAP1	1.04252	0.00178098
ENSSSCG00000020817	RPS16	1.04171	0.00101067
ENSSSCG00000001983	SDR39U1	1.04074	0.00380174
ENSSSCG00000035069	CHSY3	1.03958	0.000775101
ENSSSCG00000014035	B4GALT7	1.03956	1.09143e-06
ENSSSCG00000039740	NA	1.03916	0.00579063
ENSSSCG00000033500	SNRPD2	1.03757	0.000461957
ENSSSCG00000002998	SNRPA	1.0367	2.9275e-08
ENSSSCG00000036286	APMAP	1.03542	6.08639e-07
ENSSSCG00000004177	RPS12	1.03492	0.000404926
ENSSSCG00000017926	SLC16A13	1.03423	0.000115068
ENSSSCG00000030428	TWNK	1.03265	0.000334866
ENSSSCG00000033212	NA	1.03239	9.15111e-06
ENSSSCG00000036106	TUBG2	1.0321	0.000240869
ENSSSCG00000026914	PLA2G16	1.03197	0.000188217
ENSSSCG00000028509	RBM8A	1.03172	1.16814e-06
ENSSSCG00000018049	SLC5A10	1.03136	1.03701e-08
ENSSSCG00000036129	RNF114	1.02979	5.13059e-06
ENSSSCG00000022058	NA	1.02801	3.49603e-05
ENSSSCG00000033577	MED30	1.02657	0.00025845
ENSSSCG00000009755	AACS	1.0257	0.00180976
ENSSSCG00000021130	RPP21	1.02556	0.00189488
ENSSSCG00000032936	PIM3	1.02465	0.000507711
ENSSSCG00000026331	COQ8B	1.02421	6.72794e-06
ENSSSCG00000008576	DTNB	1.02419	2.57402e-05
ENSSSCG00000040879	CNBP	1.02403	5.47997e-07
ENSSSCG00000030373	NA	1.02196	9.39212e-10
ENSSSCG00000000374	RPS26	1.02031	0.00086738
ENSSSCG00000037510	DYNLRB1	1.01994	7.08013e-08
ENSSSCG00000033591	CHD9	1.01673	0.000981602
ENSSSCG00000022647	TIMM17B	1.01668	2.65697e-06
ENSSSCG00000003964	PPIH	1.01509	9.1218e-05
ENSSSCG00000040273	NA	1.01419	0.000291571
ENSSSCG00000037251	NA	1.01406	0.0020739
ENSSSCG00000037566	NA	1.014	9.99462e-05
ENSSSCG00000015952	HAT1	1.01316	0.000441343
ENSSSCG00000023331	NA	1.01301	0.000125327
ENSSSCG00000004498	HAUS1	1.01162	0.000194891
ENSSSCG00000006173	GDAP1	1.01158	0.0097217
ENSSSCG00000040413	TUG1_3	1.00863	0.000252397
ENSSSCG00000011849	TNK2	1.00786	1.31994e-06
ENSSSCG00000016435	SMARCD3	1.0057	0.000747967
ENSSSCG00000024437	AP2M1	1.00501	9.16219e-13
ENSSSCG00000003876	CDKN2C	1.00351	0.0047885
ENSSSCG00000028949	NUP35	1.00275	1.8086e-05
ENSSSCG00000011226	TGFBR2	1.00156	0.000623191
ENSSSCG00000028190	HOMEZ	1.00079	3.66922e-06
ENSSSCG00000023903	ATP5I	1.00011	0.00640313
ENSSSCG00000027007	NA	-1.00183	0.00186581
ENSSSCG00000039134	NA	-1.00216	0.00672412
ENSSSCG00000011745	PRKCI	-1.00299	2.02036e-05
ENSSSCG00000031942	YES1	-1.00344	2.31007e-05
ENSSSCG00000002455	GOLGA5	-1.00371	3.36735e-08
ENSSSCG00000023603	NA	-1.00383	1.4255e-05
ENSSSCG00000038682	TAF1D	-1.00398	0.00151494
ENSSSCG00000030369	YARS	-1.00593	7.89045e-07
ENSSSCG00000001971	HECTD1	-1.00689	0.000447737
ENSSSCG00000016211	ATG9A	-1.00691	3.34259e-10
ENSSSCG00000004899	KIAA1468	-1.00742	3.57278e-08
ENSSSCG00000010990	NOL6	-1.00775	0.000151965
ENSSSCG00000007004	NA	-1.00979	2.62181e-17
ENSSSCG00000011366	SLC25A20	-1.00984	0.000102276
ENSSSCG00000007307	NA	-1.01023	2.00571e-05
ENSSSCG00000028593	TEPSIN	-1.0105	1.08254e-05
ENSSSCG00000009048	GAB1	-1.01323	0.0039742
ENSSSCG00000035762	NA	-1.01387	0.00100113
ENSSSCG00000010575	PPRC1	-1.01543	0.00151493
ENSSSCG00000010327	POLR3A	-1.01612	0.000664892
ENSSSCG00000032613	SNAI1	-1.02021	0.00358986
ENSSSCG00000006136	RMDN1	-1.02057	0.000138639
ENSSSCG00000027443	MRAS	-1.02096	0.00412582
ENSSSCG00000014165	NA	-1.02173	4.84633e-08
ENSSSCG00000004569	LACTB	-1.02173	0.0014559
ENSSSCG00000029570	PXDN	-1.02272	0.00477818
ENSSSCG00000021731	WWC2	-1.02508	3.81969e-06
ENSSSCG00000040778	NA	-1.0259	0.000326369
ENSSSCG00000015314	ANKIB1	-1.02607	1.2087e-07
ENSSSCG00000021814	ZMYM2	-1.02764	5.05504e-06
ENSSSCG00000011104	CUL2	-1.02826	2.60269e-08
ENSSSCG00000022310	VPS9D1	-1.02829	8.27909e-07
ENSSSCG00000021236	NA	-1.02885	0.00130443
ENSSSCG00000016564	UBE2H	-1.02921	1.36003e-08
ENSSSCG00000026753	OSBPL11	-1.02929	1.1318e-06
ENSSSCG00000017338	PLCD3	-1.0301	0.00123559
ENSSSCG00000021361	ZNF710	-1.03022	0.00782999
ENSSSCG00000036039	RAB4A	-1.03207	0.000371932
ENSSSCG00000039061	EIF2AK4	-1.03243	8.86923e-12
ENSSSCG00000024564	IMMT	-1.03322	1.55281e-07
ENSSSCG00000006127	NBN	-1.03389	5.76295e-08
ENSSSCG00000021966	TOPBP1	-1.03414	7.45843e-05
ENSSSCG00000037121	KIAA0319L	-1.03664	2.86004e-05
ENSSSCG00000006984	NA	-1.03768	2.65691e-06
ENSSSCG00000038964	COX19	-1.03804	1.19564e-05
ENSSSCG00000017676	BCAS3	-1.03852	0.0033658
ENSSSCG00000010765	INPP5A	-1.03955	8.09066e-06
ENSSSCG00000008068	IARS	-1.03989	1.58304e-10
ENSSSCG00000010053	NA	-1.04084	0.000372272
ENSSSCG00000006889	ARHGAP29	-1.04265	7.36135e-05
ENSSSCG00000004620	NA	-1.04317	2.05269e-10
ENSSSCG00000001720	SLC25A27	-1.04322	9.39907e-06
ENSSSCG00000010834	MIA3	-1.04394	0.00107698
ENSSSCG00000005706	ABL1	-1.04404	0.00110757
ENSSSCG00000012249	CXorf38	-1.0446	3.92938e-05
ENSSSCG00000005608	ANGPTL2	-1.04708	0.00858034
ENSSSCG00000017766	NEK8	-1.04797	0.00798882
ENSSSCG00000012172	ACOT9	-1.04803	1.12523e-09
ENSSSCG00000005467	HSDL2	-1.04915	1.03045e-10
ENSSSCG00000028010	ABHD3	-1.04922	0.00249816
ENSSSCG00000012857	CARS	-1.05056	1.57039e-05
ENSSSCG00000017941	NA	-1.05117	0.000746958
ENSSSCG00000011550	CAMK1	-1.05158	0.00982241
ENSSSCG00000008738	CC2D2A	-1.05244	0.000325325
ENSSSCG00000017900	KIF1C	-1.05269	2.3041e-06
ENSSSCG00000017337	ACBD4	-1.05286	1.64009e-05
ENSSSCG00000020976	CSRP1	-1.05295	0.00142033
ENSSSCG00000003728	TRAPPC8	-1.0539	5.44367e-06
ENSSSCG00000009528	TPP2	-1.05512	5.01931e-11
ENSSSCG00000029741	RALA	-1.05516	7.70334e-10
ENSSSCG00000003795	WLS	-1.05646	8.78744e-08
ENSSSCG00000008066	ZNF484	-1.05668	1.77313e-06
ENSSSCG00000038604	DOCK6	-1.05668	0.00395286
ENSSSCG00000009620	BMP1	-1.05777	0.00130447
ENSSSCG00000008553	PREB	-1.05882	3.64343e-07
ENSSSCG00000031212	NA	-1.05897	0.00127234
ENSSSCG00000016090	SPATS2L	-1.05918	1.87046e-06
ENSSSCG00000003554	NA	-1.05944	0.00234796
ENSSSCG00000010679	EIF3A	-1.0603	4.80255e-07
ENSSSCG00000000014	FAM118A	-1.06352	4.71072e-11
ENSSSCG00000022521	DPY19L3	-1.06378	4.06352e-09
ENSSSCG00000011297	ABHD5	-1.06427	0.00109789
ENSSSCG00000007815	GTF3C1	-1.06477	0.00909871
ENSSSCG00000009569	PSPC1	-1.06491	1.19389e-07
ENSSSCG00000007854	DCUN1D3	-1.06527	4.11338e-07
ENSSSCG00000020702	SENP6	-1.06555	7.81515e-07
ENSSSCG00000038535	ARSB	-1.06591	2.36174e-05
ENSSSCG00000012841	PNPLA2	-1.06641	1.25051e-07
ENSSSCG00000016691	JAZF1	-1.06835	0.00747055
ENSSSCG00000015072	PCSK7	-1.06984	1.29354e-06
ENSSSCG00000017835	CLUH	-1.06991	5.90705e-05
ENSSSCG00000007991	WDR90	-1.07024	0.0064698
ENSSSCG00000027070	ENTPD6	-1.07051	1.69004e-05
ENSSSCG00000002921	CLIP3	-1.07067	0.000252734
ENSSSCG00000015944	TLK1	-1.07308	5.92487e-15
ENSSSCG00000028827	PARVA	-1.0731	4.60362e-05
ENSSSCG00000001657	CUL7	-1.07471	0.00611409
ENSSSCG00000016306	USP40	-1.07551	0.000133009
ENSSSCG00000006303	DCAF6	-1.07564	0.000188034
ENSSSCG00000009733	GOLGA3	-1.0766	0.00218823
ENSSSCG00000008372	EHBP1	-1.07783	7.48955e-06
ENSSSCG00000012695	INTS6L	-1.07838	0.000201558
ENSSSCG00000030535	SNX9	-1.07871	0.00931514
ENSSSCG00000006162	ZC2HC1A	-1.07908	0.000706599
ENSSSCG00000011521	PDZRN3	-1.07962	0.000525113
ENSSSCG00000009904	DYNLL1	-1.08089	7.3038e-06
ENSSSCG00000014792	STIM1	-1.08105	8.31614e-05
ENSSSCG00000016511	TTC26	-1.08507	7.681e-07
ENSSSCG00000002374	DLST	-1.08519	2.99566e-16
ENSSSCG00000022300	MAT2A	-1.08532	3.98752e-05
ENSSSCG00000004421	FYN	-1.08603	0.00606205
ENSSSCG00000028902	RB1CC1	-1.08693	6.57326e-06
ENSSSCG00000004558	CSNK1G1	-1.09028	4.34215e-07
ENSSSCG00000001638	MRPS10	-1.09103	2.66432e-07
ENSSSCG00000009834	ATXN2	-1.09145	0.000293424
ENSSSCG00000006835	SARS	-1.09201	3.68154e-08
ENSSSCG00000001986	NFATC4	-1.09302	0.00943654
ENSSSCG00000015014	ZC3H12C	-1.09474	0.00039782
ENSSSCG00000009259	PAQR3	-1.09599	3.6209e-05
ENSSSCG00000004412	MICAL1	-1.09637	0.000452424
ENSSSCG00000021657	SATB2	-1.09832	3.15031e-05
ENSSSCG00000036870	RTN2	-1.09902	0.000115271
ENSSSCG00000036634	MAP4K5	-1.09913	6.44142e-08
ENSSSCG00000020921	NA	-1.0992	1.53993e-07
ENSSSCG00000032711	DMAC2	-1.09924	2.13771e-07
ENSSSCG00000001934	NA	-1.09958	4.01462e-06
ENSSSCG00000004957	CLN6	-1.10069	0.00256397
ENSSSCG00000010309	ZSWIM8	-1.10077	0.000838145
ENSSSCG00000005427	FKTN	-1.10127	1.31595e-07
ENSSSCG00000014934	CHORDC1	-1.10143	9.68469e-05
ENSSSCG00000013448	MKNK2	-1.10181	2.62796e-05
ENSSSCG00000028786	NA	-1.10186	0.00168158
ENSSSCG00000021646	KLF9	-1.10198	0.00248064
ENSSSCG00000039473	NA	-1.10205	0.00186339
ENSSSCG00000014838	PGM2L1	-1.10217	0.00251243
ENSSSCG00000004948	SMAD6	-1.10393	2.32252e-05
ENSSSCG00000022353	RAP1GDS1	-1.10482	6.70081e-08
ENSSSCG00000025156	BRWD3	-1.10647	0.000786936
ENSSSCG00000038913	HERC4	-1.10657	9.18189e-09
ENSSSCG00000000971	HDAC10	-1.11067	0.000998013
ENSSSCG00000015410	PHTF2	-1.11137	0.000595558
ENSSSCG00000025806	FAM118B	-1.11189	3.21122e-05
ENSSSCG00000001966	ARHGAP5	-1.11197	3.3778e-08
ENSSSCG00000001544	TEAD3	-1.11201	1.21472e-05
ENSSSCG00000035028	GRK6	-1.11343	6.89514e-09
ENSSSCG00000009934	KCTD10	-1.11404	1.39713e-06
ENSSSCG00000017614	TRIM25	-1.11515	9.39992e-07
ENSSSCG00000020871	ARSD	-1.11542	0.00940397
ENSSSCG00000005173	HAUS6	-1.1164	0.00254589
ENSSSCG00000020870	NA	-1.11765	5.32818e-05
ENSSSCG00000000985	EXOC2	-1.1184	2.2959e-06
ENSSSCG00000006828	ATXN7L2	-1.11844	0.000381179
ENSSSCG00000011767	TTC14	-1.11851	0.000329604
ENSSSCG00000038095	NA	-1.12473	0.00789517
ENSSSCG00000006502	ARHGEF2	-1.12643	0.000810974
ENSSSCG00000005045	BMP4	-1.12712	0.00411724
ENSSSCG00000008836	SCFD2	-1.12906	5.03877e-05
ENSSSCG00000001516	BAK1	-1.13141	2.64075e-06
ENSSSCG00000029391	PLSCR3	-1.13171	0.000190824
ENSSSCG00000003620	TRIM62	-1.13415	0.000170709
ENSSSCG00000004457	DOPEY1	-1.1345	0.000542747
ENSSSCG00000026268	DLG5	-1.13557	0.00726885
ENSSSCG00000014274	PDLIM4	-1.1356	0.00442681
ENSSSCG00000002461	BTBD7	-1.1365	3.81714e-08
ENSSSCG00000012361	AMER1	-1.13707	0.00021062
ENSSSCG00000031503	PRRX1	-1.13968	1.20232e-06
ENSSSCG00000010401	NA	-1.14166	0.0010238
ENSSSCG00000035488	WDR44	-1.14351	4.13185e-06
ENSSSCG00000025839	SUGP2	-1.14356	1.04728e-08
ENSSSCG00000033120	PALM2	-1.14384	0.00356627
ENSSSCG00000030696	SLC19A1	-1.14527	0.00816202
ENSSSCG00000016646	IFRD1	-1.14543	0.00485751
ENSSSCG00000017227	FDXR	-1.14629	0.000100364
ENSSSCG00000017895	RABEP1	-1.14764	1.33043e-08
ENSSSCG00000034704	ZNF532	-1.14776	0.000772292
ENSSSCG00000008877	ETFDH	-1.14778	5.3755e-10
ENSSSCG00000003648	RRAGC	-1.14792	2.22878e-07
ENSSSCG00000013629	SMARCA4	-1.14975	0.00552712
ENSSSCG00000002330	PCNX1	-1.15067	3.10494e-06
ENSSSCG00000031076	MAPK7	-1.15076	1.39247e-06
ENSSSCG00000023643	NA	-1.15099	2.75623e-17
ENSSSCG00000016585	IMPDH1	-1.15144	1.06139e-07
ENSSSCG00000008194	ACTR1B	-1.15173	1.85591e-09
ENSSSCG00000010311	CAMK2G	-1.15185	2.29935e-09
ENSSSCG00000008574	KIF3C	-1.15365	0.00175845
ENSSSCG00000011628	DNAJC13	-1.15599	1.88114e-05
ENSSSCG00000037376	MXRA7	-1.15649	0.000465199
ENSSSCG00000039577	HEATR3	-1.15827	2.24051e-06
ENSSSCG00000032692	SPIN3	-1.15831	0.0060414
ENSSSCG00000007980	NA	-1.15907	6.16819e-06
ENSSSCG00000009359	SUPT20H	-1.15934	0.000215429
ENSSSCG00000023334	BCLAF3	-1.15964	5.45816e-05
ENSSSCG00000017642	MTMR4	-1.16026	2.94885e-06
ENSSSCG00000034351	B3GALT1	-1.16058	0.00795123
ENSSSCG00000009933	UBE3B	-1.16279	1.18979e-12
ENSSSCG00000001770	CTSH	-1.16334	0.00381418
ENSSSCG00000001821	UNC45A	-1.16603	3.97083e-11
ENSSSCG00000000846	HCFC2	-1.1661	2.86578e-08
ENSSSCG00000009850	TAOK3	-1.16667	1.69325e-06
ENSSSCG00000008697	HTT	-1.16675	0.00252719
ENSSSCG00000004506	CTIF	-1.16715	0.00170357
ENSSSCG00000029413	DNMT3A	-1.16736	0.00390523
ENSSSCG00000030153	SMURF1	-1.16801	0.000973119
ENSSSCG00000026989	RAD51D	-1.16809	7.64111e-06
ENSSSCG00000014335	REEP2	-1.16902	0.000161392
ENSSSCG00000029943	SCLT1	-1.16976	0.000998013
ENSSSCG00000008899	ARL9	-1.17109	0.00126256
ENSSSCG00000003114	DHX34	-1.17121	0.00216871
ENSSSCG00000039285	MFN1	-1.1715	7.40763e-08
ENSSSCG00000003637	MAP7D1	-1.17213	0.000293003
ENSSSCG00000017866	TAX1BP3	-1.1733	3.56131e-08
ENSSSCG00000033763	GNAQ	-1.17337	0.000336687
ENSSSCG00000022538	MARK4	-1.17559	6.56786e-05
ENSSSCG00000032741	TBC1D9	-1.17579	0.00044285
ENSSSCG00000027669	NA	-1.17754	0.00261675
ENSSSCG00000009808	TMEM120B	-1.17774	4.99373e-05
ENSSSCG00000013909	CRLF1	-1.17815	0.00846226
ENSSSCG00000028609	SLC12A4	-1.17859	2.19841e-10
ENSSSCG00000039166	WTIP	-1.17889	0.00958887
ENSSSCG00000030000	KLHL17	-1.18026	4.634e-06
ENSSSCG00000011873	HSPBAP1	-1.18073	5.0486e-08
ENSSSCG00000001810	NA	-1.18625	9.74973e-09
ENSSSCG00000016613	AASS	-1.18812	0.00130447
ENSSSCG00000031337	SNX18	-1.18849	0.000120945
ENSSSCG00000009761	NCOR2	-1.19031	0.00652465
ENSSSCG00000006521	FAM189B	-1.19066	9.03704e-19
ENSSSCG00000011560	CRELD1	-1.19109	0.000211843
ENSSSCG00000027314	CAMSAP2	-1.19228	0.00183145
ENSSSCG00000016954	ERBIN	-1.19259	7.48393e-09
ENSSSCG00000030424	USP31	-1.19729	0.0044412
ENSSSCG00000004358	ASCC3	-1.19796	7.39187e-08
ENSSSCG00000029347	NA	-1.19952	1.56276e-05
ENSSSCG00000040296	EHHADH	-1.20094	2.4646e-14
ENSSSCG00000029594	WBP1L	-1.20191	2.81361e-05
ENSSSCG00000013360	TMEM86A	-1.20224	0.00103111
ENSSSCG00000012035	SYNJ1	-1.20469	1.31999e-06
ENSSSCG00000004938	DENND4A	-1.20481	2.54768e-11
ENSSSCG00000006955	GSDMD	-1.20563	3.76561e-05
ENSSSCG00000009638	RHOBTB2	-1.20903	0.000363375
ENSSSCG00000014568	ST5	-1.21214	6.37123e-08
ENSSSCG00000022478	STK10	-1.2123	0.000792398
ENSSSCG00000010006	NA	-1.21391	0.0026518
ENSSSCG00000031356	HES1	-1.21486	0.00136255
ENSSSCG00000033196	MYORG	-1.21939	1.27372e-05
ENSSSCG00000005350	FBXO10	-1.22183	0.000534426
ENSSSCG00000012940	B4GAT1	-1.22224	5.85369e-08
ENSSSCG00000002425	PTPN21	-1.22259	0.00307888
ENSSSCG00000000509	ZFC3H1	-1.22351	7.50856e-06
ENSSSCG00000029380	ZFP2	-1.22381	2.01609e-15
ENSSSCG00000004425	LAMA4	-1.22391	0.00320053
ENSSSCG00000005955	EFR3A	-1.22511	2.17943e-08
ENSSSCG00000003872	EPS15	-1.22668	1.09996e-06
ENSSSCG00000024119	GLB1	-1.22705	1.17543e-07
ENSSSCG00000035634	NA	-1.22776	9.76799e-08
ENSSSCG00000027197	DYRK1B	-1.22815	0.000691282
ENSSSCG00000034449	RSRP1	-1.22873	0.00945884
ENSSSCG00000016123	PARD3B	-1.23097	0.00017352
ENSSSCG00000026568	DNPH1	-1.23225	0.00078518
ENSSSCG00000016611	CADPS2	-1.23278	0.00104243
ENSSSCG00000031870	NA	-1.2366	0.000440205
ENSSSCG00000012569	ATG4A	-1.23984	3.68264e-18
ENSSSCG00000000841	APPL2	-1.24211	6.82488e-06
ENSSSCG00000015602	INTS7	-1.24317	9.10724e-06
ENSSSCG00000011782	ABCC5	-1.24439	0.000186423
ENSSSCG00000023595	NA	-1.24612	0.00209062
ENSSSCG00000009852	VSIG10	-1.24677	3.40859e-05
ENSSSCG00000023714	SLC31A2	-1.24729	0.00131602
ENSSSCG00000011042	NA	-1.24759	1.08526e-13
ENSSSCG00000001970	HEATR5A	-1.24767	1.58304e-10
ENSSSCG00000026994	ADAMTS10	-1.25227	4.35642e-09
ENSSSCG00000029196	DIP2B	-1.25253	0.000407373
ENSSSCG00000030115	HS1BP3	-1.25277	7.24993e-05
ENSSSCG00000012911	CARNS1	-1.25384	0.00674909
ENSSSCG00000005313	CCDC107	-1.25656	0.000465978
ENSSSCG00000017046	EBF1	-1.25762	0.00294753
ENSSSCG00000026006	KLF13	-1.25766	2.22538e-13
ENSSSCG00000006302	GPR161	-1.25905	0.00178049
ENSSSCG00000010569	MGEA5	-1.25923	1.50452e-05
ENSSSCG00000040459	RWDD2B	-1.25955	0.000982491
ENSSSCG00000007108	KIZ	-1.26054	1.05072e-05
ENSSSCG00000015340	ASNS	-1.26067	2.3902e-05
ENSSSCG00000017333	FMNL1	-1.26145	0.00256289
ENSSSCG00000016755	POLM	-1.26273	0.00428923
ENSSSCG00000040735	DDAH1	-1.26469	9.39629e-05
ENSSSCG00000004307	AKIRIN2	-1.26606	1.93451e-16
ENSSSCG00000033946	DIDO1	-1.26636	0.000650266
ENSSSCG00000014211	YTHDC2	-1.26905	3.37205e-11
ENSSSCG00000035746	ECT2	-1.26926	0.000653672
ENSSSCG00000012474	DIAPH2	-1.26953	1.29354e-06
ENSSSCG00000022301	EIF4EBP1	-1.27107	1.78903e-11
ENSSSCG00000008386	KIAA1841	-1.27143	0.000103244
ENSSSCG00000036307	OAF	-1.27287	0.00127234
ENSSSCG00000011903	NA	-1.27394	3.57531e-07
ENSSSCG00000011437	ALAS1	-1.27549	1.82377e-08
ENSSSCG00000006900	FAM69A	-1.2784	8.3186e-11
ENSSSCG00000013775	ADGRE5	-1.27956	2.38275e-06
ENSSSCG00000035941	DSEL	-1.28066	5.13519e-05
ENSSSCG00000007188	NA	-1.28095	4.14855e-12
ENSSSCG00000011942	CD47	-1.28288	2.53603e-09
ENSSSCG00000005444	TMEM245	-1.28299	3.05083e-17
ENSSSCG00000023498	HSPB6	-1.28427	7.10189e-07
ENSSSCG00000015328	SGCE	-1.28729	2.10513e-06
ENSSSCG00000004454	ME1	-1.28759	0.00246944
ENSSSCG00000029539	RAB23	-1.28797	4.03333e-07
ENSSSCG00000022506	NA	-1.28898	0.0056133
ENSSSCG00000039160	NA	-1.28927	0.000202204
ENSSSCG00000003913	MAST2	-1.2899	3.99432e-05
ENSSSCG00000026153	ACAT1	-1.29169	6.48034e-07
ENSSSCG00000012251	USP9X	-1.29292	2.47581e-08
ENSSSCG00000024794	FBXO42	-1.29337	1.55237e-10
ENSSSCG00000031147	ACAP2	-1.29363	6.60644e-11
ENSSSCG00000015933	FASTKD1	-1.29527	8.86447e-07
ENSSSCG00000001532	UHRF1BP1	-1.29802	1.32282e-06
ENSSSCG00000016104	TRAK2	-1.2995	7.94815e-05
ENSSSCG00000031893	NA	-1.30006	2.14622e-08
ENSSSCG00000016406	ESYT2	-1.3008	1.67929e-11
ENSSSCG00000034146	CBX8	-1.30127	0.00371694
ENSSSCG00000004679	SORD	-1.30231	9.94748e-07
ENSSSCG00000000884	APAF1	-1.30234	0.00165203
ENSSSCG00000039336	GNA13	-1.30519	8.03156e-18
ENSSSCG00000004364	HACE1	-1.30742	5.45164e-11
ENSSSCG00000039658	NA	-1.30834	0.00611199
ENSSSCG00000023920	P3H1	-1.30988	2.83574e-05
ENSSSCG00000022303	SLC25A16	-1.31308	1.4736e-08
ENSSSCG00000007585	ACTB	-1.31392	0.000196611
ENSSSCG00000027777	NA	-1.31463	6.67612e-06
ENSSSCG00000028682	NA	-1.31468	0.00757342
ENSSSCG00000013572	PNPLA6	-1.31608	1.74517e-05
ENSSSCG00000030610	FNBP4	-1.3184	2.61987e-07
ENSSSCG00000013079	DAGLA	-1.31847	3.21376e-05
ENSSSCG00000037102	FSTL3	-1.31867	0.0011617
ENSSSCG00000011632	NPHP3	-1.31902	7.41857e-09
ENSSSCG00000004522	ME2	-1.31907	1.18264e-06
ENSSSCG00000016912	PLPP1	-1.31928	6.40977e-07
ENSSSCG00000005058	ATG14	-1.3193	1.74117e-07
ENSSSCG00000000110	PLA2G6	-1.32106	8.98245e-06
ENSSSCG00000016677	GARS	-1.32323	1.53261e-08
ENSSSCG00000013901	IFI30	-1.32506	0.00651988
ENSSSCG00000021170	FAR1	-1.32549	1.32999e-09
ENSSSCG00000009968	TTC28	-1.3262	0.00109988
ENSSSCG00000006496	LMNA	-1.32967	5.05023e-08
ENSSSCG00000035446	CAVIN1	-1.33046	2.79472e-06
ENSSSCG00000012202	NA	-1.33593	0.00547233
ENSSSCG00000004962	CORO2B	-1.3379	0.000450701
ENSSSCG00000005471	SNX30	-1.33903	3.08804e-06
ENSSSCG00000039539	DHTKD1	-1.33936	0.000387715
ENSSSCG00000004745	RPAP1	-1.33973	2.55468e-05
ENSSSCG00000003718	TAF4B	-1.34067	5.14885e-05
ENSSSCG00000024517	AKAP6	-1.34186	0.00114876
ENSSSCG00000024696	NA	-1.34449	2.17445e-05
ENSSSCG00000017752	WSB1	-1.34628	1.68163e-05
ENSSSCG00000024687	FANCA	-1.34656	0.00666623
ENSSSCG00000006746	VANGL1	-1.34779	1.6872e-06
ENSSSCG00000008981	NA	-1.34831	4.027e-13
ENSSSCG00000020988	NA	-1.34904	5.16713e-06
ENSSSCG00000035829	KMT5C	-1.35031	9.2013e-06
ENSSSCG00000027551	NA	-1.35072	0.00438326
ENSSSCG00000034802	NA	-1.35097	0.000274387
ENSSSCG00000005324	FAM221B	-1.35241	0.00113182
ENSSSCG00000035371	NA	-1.35316	0.00202916
ENSSSCG00000002923	WDR62	-1.35405	0.00922507
ENSSSCG00000011136	NA	-1.35532	2.49676e-05
ENSSSCG00000017497	ERBB2	-1.35689	5.08365e-08
ENSSSCG00000027294	CDV3	-1.35696	2.46029e-12
ENSSSCG00000003830	MYSM1	-1.35834	1.93856e-08
ENSSSCG00000008422	NA	-1.35891	5.33566e-06
ENSSSCG00000011079	PIP4K2A	-1.36023	9.44964e-09
ENSSSCG00000015538	KIAA1614	-1.36315	0.00358986
ENSSSCG00000027725	CACNA1C	-1.36321	0.00125579
ENSSSCG00000017904	ENO3	-1.36439	0.00106612
ENSSSCG00000013576	STXBP2	-1.36447	0.00563369
ENSSSCG00000038081	AGPAT3	-1.36561	9.81119e-09
ENSSSCG00000003644	FHL3	-1.36733	2.34797e-06
ENSSSCG00000027153	WARS2	-1.36752	3.20377e-11
ENSSSCG00000002446	NA	-1.36786	7.15217e-14
ENSSSCG00000039330	ANO8	-1.36974	1.88229e-07
ENSSSCG00000023972	DRAM1	-1.37094	0.000164222
ENSSSCG00000005466	PTBP3	-1.37198	3.88975e-07
ENSSSCG00000007855	REXO5	-1.3731	2.2677e-05
ENSSSCG00000017506	FBXL20	-1.37489	2.77025e-09
ENSSSCG00000001595	DAAM2	-1.37568	7.79372e-05
ENSSSCG00000040875	ZFPM1	-1.37665	0.000772292
ENSSSCG00000009401	RB1	-1.37764	2.31573e-08
ENSSSCG00000018058	ARHGAP23	-1.37901	0.000945091
ENSSSCG00000011714	MED12L	-1.37927	0.00684557
ENSSSCG00000022333	C16orf87	-1.37964	6.33346e-06
ENSSSCG00000004160	PEX7	-1.38017	2.02628e-08
ENSSSCG00000014081	COL4A3BP	-1.3817	5.58681e-08
ENSSSCG00000029393	NA	-1.38192	0.00124713
ENSSSCG00000003660	NA	-1.38593	2.20244e-20
ENSSSCG00000011101	ITGB1	-1.3869	1.55421e-09
ENSSSCG00000038757	NA	-1.38754	2.99506e-05
ENSSSCG00000005317	TLN1	-1.38947	0.00201258
ENSSSCG00000017694	ACACA	-1.38966	0.000663398
ENSSSCG00000030044	TMEM184C	-1.38991	9.30619e-23
ENSSSCG00000003177	BCL2L12	-1.393	8.37783e-12
ENSSSCG00000031830	NA	-1.39429	0.00157647
ENSSSCG00000003672	CAP1	-1.39606	1.39833e-21
ENSSSCG00000006306	MPZL1	-1.39734	2.27643e-25
ENSSSCG00000006087	CPQ	-1.40094	1.14391e-05
ENSSSCG00000004022	RPS6KA2	-1.40109	0.0013763
ENSSSCG00000032967	CACNB3	-1.40212	5.64806e-07
ENSSSCG00000005078	DAAM1	-1.40237	0.000594316
ENSSSCG00000027166	BICD2	-1.40289	4.12791e-06
ENSSSCG00000036326	LATS2	-1.40434	1.46531e-06
ENSSSCG00000017103	NA	-1.40492	3.04248e-12
ENSSSCG00000008608	RDH14	-1.40615	4.81773e-07
ENSSSCG00000038492	FAM109B	-1.40629	0.00143246
ENSSSCG00000000784	LRRK2	-1.40733	8.36517e-05
ENSSSCG00000025631	NA	-1.4129	0.00123781
ENSSSCG00000016877	NNT	-1.41313	4.52371e-09
ENSSSCG00000022092	CYP7B1	-1.41648	0.00694771
ENSSSCG00000003710	TTC39C	-1.4176	0.000848036
ENSSSCG00000006165	SEC31B	-1.41814	0.000168005
ENSSSCG00000037077	SHMT2	-1.41817	3.26407e-07
ENSSSCG00000011746	SKIL	-1.41938	5.64847e-11
ENSSSCG00000038772	IKBIP	-1.42293	3.02056e-06
ENSSSCG00000015592	TATDN3	-1.42543	0.00691087
ENSSSCG00000008687	MXD4	-1.42579	0.000270035
ENSSSCG00000010007	MTFP1	-1.42701	1.41311e-06
ENSSSCG00000005950	PHF20L1	-1.42711	7.54565e-07
ENSSSCG00000015960	MAP3K20	-1.42768	1.17543e-07
ENSSSCG00000016778	NLN	-1.42892	0.000265809
ENSSSCG00000012583	ACSL4	-1.42911	2.9444e-06
ENSSSCG00000025208	RNF39	-1.42932	2.52461e-07
ENSSSCG00000038873	SLMAP	-1.42953	6.11805e-13
[truncated: 893 more rows]
